# Supplementary material for: Economic Evaluation of First-Line Camrelizumab for Advanced Non-small-cell Lung Cancer in China
Source: Front Public Health. 2021 Dec 10;9:743558. doi: 10.3389/fpubh.2021.743558 (PMC8702426; doi:10.3389/fpubh.2021.743558)
Supplement: Supplementary file 1 [file Data_Sheet_1.ZIP]

Archive with 22 entries (22 files):
- Figure 1.xls
- __MACOSX/._Figure 1.xls
- Figure 2.xls
- __MACOSX/._Figure 2.xls
- Figure 3.xls
- __MACOSX/._Figure 3.xls
- Figure 4.xls
- __MACOSX/._Figure 4.xls
- Figure 5.xls
- __MACOSX/._Figure 5.xls
- Figure 6.xls
- __MACOSX/._Figure 6.xls
- Table 1.docx
- __MACOSX/._Table 1.docx
- Table 1.xlsx
- __MACOSX/._Table 1.xlsx
- Table 2.docx
- __MACOSX/._Table 2.docx
- Table 2.xlsx
- __MACOSX/._Table 2.xlsx
- Supplemental materials.docx
- __MACOSX/._Supplemental materials.docx
