# Supplementary material for: Economic Evaluation of First-Line Camrelizumab for Advanced Non-small-cell Lung Cancer in China
Source: Front Public Health. 2021 Dec 10;9:743558. doi: 10.3389/fpubh.2021.743558 (PMC8702426; doi:10.3389/fpubh.2021.743558)
Supplement: Supplementary file 1 [file Data_Sheet_1.ZIP › Figure 5.xls]

## Sheet: Figure 5
Figure 5 Cost-effectiveness Acceptability Curve for the Subgroup Analysis
Abbreviations: quality-adjusted life-years.
		Iteration
			WTP	prob_ce	1-prb_ce
		1	0	0	1
		2	5000	0	1
		3	10000	0	1
		4	15000	0	1
		5	20000	0	1
		6	25000	0	1
		7	30000	0	1
		8	35000	0.004	0.996
		9	40000	0.054	0.946
		10	45000	0.281	0.719
		11	50000	0.624	0.376
		12	55000	0.859	0.141
		13	60000	0.96	0.04
		14	65000	0.992	0.008
		15	70000	0.997	0.003
		16	75000	0.999	0.001
		17	80000	0.999	0.001
		18	85000	1	0
		19	90000	1	0
		20	95000	1	0
		21	100000	1	0
		22	105000	1	0
		23	110000	1	0
		24	115000	1	0
		25	120000	1	0
		26	125000	1	0
		27	130000	1	0
		28	135000	1	0
		29	140000	1	0
		30	145000	1	0
		31	150000	1	0
		32	155000	1	0
		33	160000	1	0
		34	165000	1	0
		35	170000	1	0
		36	175000	1	0
		37	180000	1	0
		38	185000	1	0
		39	190000	1	0
		40	195000	1	0
		41	200000	1	0
		42	205000	1	0
		43	210000	1	0
		44	215000	1	0
		45	220000	1	0
		46	225000	1	0
		47	230000	1	0
		48	235000	1	0
		49	240000	1	0
		50	245000	1	0
		51	250000	1	0
		52	255000	1	0
		53	260000	1	0
		54	265000	1	0
		55	270000	1	0
		56	275000	1	0
		57	280000	1	0
		58	285000	1	0
		59	290000	1	0
		60	295000	1	0
		61	300000	1	0
		62	305000	1	0
		63	310000	1	0
		64	315000	1	0
		65	320000	1	0
		66	325000	1	0
		67	330000	1	0
		68	335000	1	0
		69	340000	1	0
		70	345000	1	0
		71	350000	1	0
		72	355000	1	0
		73	360000	1	0
		74	365000	1	0
		75	370000	1	0
		76	375000	1	0
		77	380000	1	0
		78	385000	1	0
		79	390000	1	0
		80	395000	1	0
		81	400000	1	0
		82	405000	1	0
		83	410000	1	0
		84	415000	1	0
		85	420000	1	0
		86	425000	1	0
		87	430000	1	0
		88	435000	1	0
		89	440000	1	0
		90	445000	1	0
		91	450000	1	0
		92	455000	1	0
		93	460000	1	0
		94	465000	1	0
		95	470000	1	0
		96	475000	1	0
		97	480000	1	0
		98	485000	1	0
		99	490000	1	0
		100	495000	1	0
		101	500000	1	0

## Sheet: simulation
1	2	3	4	5	6	7	8	9	10	11	12	13	14	15	16	17	18	19	20
													WTP:	1000000
				new drug		old drug			incremental				net monetary benefit
		iteration		costs	qalys	costs	qalys		costs	qalys	ICER		new drug	old drug			WTP	prob ce
															1
		1		15737.7	0.43567	10449.5	0.389878		5288.18	0.045792	115483		419932	379429	1	1	0	0
		2		14124	0.415876	9448.4	0.370114		4675.57	0.0457617	102172		401752	360665	1	2	25000	0
		3		17387.9	0.390636	11924.4	0.348937		5463.57	0.0416987	131025		373248	337013	1	3	50000	0
		4		15795.3	0.423394	10263.8	0.381098		5531.51	0.0422959	130781		407599	370834	1	4	75000	0
		5		13503.8	0.420066	9058.88	0.380362		4444.92	0.0397042	111951		406562	371303	1	5	100000	0.164
		6		15575.3	0.39453	10001.8	0.356627		5573.56	0.0379031	147047		378955	346625	1	6	125000	0.696
		7		16586.5	0.420664	11231.6	0.373909		5354.9	0.0467557	114529		404078	362677	1	7	150000	0.911
		8		16717.6	0.457636	11088.7	0.406411		5628.9	0.0512258	109884		440919	395322	1	8	175000	0.973
		9		14108.8	0.423196	9343.1	0.382953		4765.72	0.0402429	118424		409087	373610	1	9	200000	0.988
		10		16564.1	0.434752	10944.7	0.375614		5619.45	0.0591379	95022.8		418188	364670	1	10	225000	0.995
		11		15308.2	0.413219	10248.7	0.367446		5059.52	0.0457729	110535		397911	357198	1	11	250000	0.997
		12		15639.1	0.410692	10595.8	0.369595		5043.23	0.0410971	122715		395053	358999	1	12	275000	0.997
		13		14674.1	0.400442	9447.59	0.355221		5226.53	0.0452212	115577		385768	345773	1	13	300000	0.999
		14		15018.9	0.389124	10005.6	0.3493		5013.29	0.0398235	125887		374105	339295	1	14	325000	1
		15		15449.6	0.409559	10233.4	0.365276		5216.2	0.0442832	117792		394109	355042	1	15	350000	1
		16		17566.5	0.431753	11529.3	0.385516		6037.21	0.0462365	130572		414186	373987	1	16	375000	1
		17		15101.6	0.418806	10160.5	0.37718		4941.14	0.0416251	118706		403704	367020	1	17	400000	1
		18		14108.7	0.413572	8999.87	0.366875		5108.87	0.0466975	109404		399464	357875	1	18	425000	1
		19		16052.7	0.451322	10735.4	0.400097		5317.33	0.0512254	103803		435270	389362	1	19	450000	1
		20		16258.7	0.391159	10692.2	0.346805		5566.55	0.0443539	125503		374900	336113	1	20	475000	1
		21		15436.1	0.408931	10109.5	0.363386		5326.62	0.0455445	116954		393495	353277	1	21	500000	1
		22		14613.9	0.444558	9387.23	0.387874		5226.68	0.0566845	92206.6		429944	378486	1	22	525000	1
		23		17610.8	0.429409	12320.2	0.379691		5290.57	0.0497174	106413		411798	367371	1	23	550000	1
		24		14357.4	0.445201	9505.75	0.391095		4851.62	0.0541055	89669.6		430844	381590	1	24	575000	1
		25		15313	0.456766	10392.1	0.410869		4920.85	0.0458974	107214		441453	400477	1	25	600000	1
		26		15144.5	0.384234	10268.4	0.342404		4876.17	0.0418305	116570		369090	332135	1	26	625000	1
		27		15028.7	0.401261	10059.5	0.361059		4969.22	0.040202	123606		386232	350999	1	27	650000	1
		28		15198.9	0.424303	10438.6	0.376368		4760.26	0.0479345	99307.6		409104	365930	1	28	675000	1
		29		15186.3	0.407775	9959.36	0.364754		5226.95	0.0430205	121499		392589	354795	1	29	700000	1
		30		16045.6	0.445275	10444.6	0.389485		5601.01	0.0557899	100395		429229	379040	1	30	725000	1
		31		16604.9	0.434948	11093.2	0.382366		5511.77	0.0525815	104823		418343	371273	1	31	750000	1
		32		17650.1	0.417525	11815.5	0.376795		5834.64	0.0407304	143250		399875	364979	1	32	775000	1
		33		19101.3	0.422701	13134.7	0.379439		5966.54	0.043262	137917		403600	366304	1	33	800000	1
		34		14821.6	0.398004	9961.06	0.355371		4860.58	0.0426327	114011		383182	345410	1	34	825000	1
		35		15832.7	0.412921	10680.8	0.362119		5151.91	0.0508023	101411		397088	351438	1	35	850000	1
		36		17174.1	0.386175	11557.9	0.34082		5616.22	0.0453545	123829		369001	329262	1	36	875000	1
		37		14718.5	0.420288	9597.49	0.376848		5121.03	0.04344	117888		405570	367251	1	37	900000	1
		38		15134.7	0.42607	9572.37	0.37274		5562.37	0.0533306	104300		410935	363167	1	38	925000	1
		39		17002.8	0.478787	11674.9	0.421661		5327.82	0.0571261	93264.3		461784	409986	1	39	950000	1
		40		18126.3	0.41632	12529.7	0.362214		5596.56	0.054106	103437		398194	349684	1	40	975000	1
		41		14302.7	0.410019	9010.09	0.36229		5292.63	0.0477299	110887		395717	353279	1	41	1000000	1
		42		16496	0.453003	10812	0.401885		5683.97	0.0511183	111192		436507	391073	1
		43		14871.3	0.412719	9591.14	0.376996		5280.13	0.035723	147807		397848	367405	1
		44		15782.5	0.407333	10507.2	0.360606		5275.27	0.0467278	112893		391551	350098	1
		45		18105.5	0.415549	12377.6	0.366144		5727.92	0.0494051	115938		397443	353766	1
		46		14885.1	0.422514	9698.62	0.367849		5186.53	0.0546654	94877.7		407629	358150	1
		47		17930	0.3956	12101.2	0.354099		5828.77	0.0415008	140449		377670	341998	1
		48		14059	0.428057	9119.86	0.3769		4939.15	0.0511574	96548		413998	367780	1
		49		16324.8	0.387495	10935.1	0.34014		5389.68	0.047355	113814		371170	329205	1
		50		13373.4	0.441052	8583.72	0.390909		4789.7	0.0501433	95520.1		427678	382325	1
		51		15652.3	0.426786	10261.9	0.380714		5390.36	0.0460722	116998		411134	370452	1
		52		15792.2	0.422396	10563.7	0.36857		5228.47	0.0538266	97135.5		406604	358006	1
		53		16425.5	0.42181	11018.3	0.379099		5407.14	0.042711	126598		405385	368081	1
		54		16637.1	0.453325	11096.2	0.396076		5540.95	0.0572487	96787.4		436688	384980	1
		55		16433.8	0.435245	11109.7	0.38595		5324.12	0.0492951	108005		418811	374840	1
		56		17343.4	0.429167	11210.7	0.378068		6132.78	0.0510981	120020		411823	366858	1
		57		16055.1	0.382366	10690.8	0.340084		5364.28	0.0422812	126872		366310	329394	1
		58		18712.2	0.491015	12443.9	0.43104		6268.33	0.059975	104516		472302	418596	1
		59		15921.3	0.436522	10408.7	0.396266		5512.63	0.0402559	136940		420601	385857	1
		60		15438.1	0.397831	10404	0.352558		5034.12	0.0452729	111195		382393	342154	1
		61		14882.8	0.42522	9817.99	0.379617		5064.85	0.0456027	111065		410337	369799	1
		62		15270.6	0.422638	9697.33	0.375856		5573.26	0.0467821	119133		407367	366159	1
		63		15265.7	0.437245	10147.5	0.394384		5118.2	0.0428605	119415		421979	384237	1
		64		15111.7	0.461141	9884.97	0.405941		5226.71	0.0552001	94686.6		446029	396056	1
		65		16257.5	0.401104	10962.9	0.352939		5294.61	0.0481647	109927		384846	341976	1
		66		15463.6	0.403959	9700.15	0.36391		5763.4	0.0400489	143909		388496	354210	1
		67		16244.9	0.438752	10619.3	0.392211		5625.54	0.0465408	120873		422507	381592	1
		68		13852.5	0.443773	9213.8	0.389735		4638.65	0.0540382	85840.3		429920	380521	1
		69		14072.8	0.423177	9010.05	0.377157		5062.73	0.0460203	110011		409104	368147	1
		70		14591.7	0.455326	9624.2	0.401287		4967.48	0.054039	91924		440734	391663	1
		71		13938.5	0.451143	9409.75	0.399397		4528.79	0.051746	87519.6		437204	389987	1
		72		17449.2	0.392889	12099.9	0.360696		5349.34	0.0321937	166161		375440	348596	1
		73		16043.8	0.375358	10502.2	0.333358		5541.64	0.0420005	131942		359314	322856	1
		74		16434.8	0.418795	10681.4	0.35812		5753.43	0.0606757	94822.6		402361	347438	1
		75		17313.6	0.427686	11481.2	0.376512		5832.4	0.0511738	113972		410372	365031	1
		76		17512.5	0.421238	12087	0.386946		5425.46	0.0342922	158213		403725	374859	1
		77		14806.3	0.436999	10024	0.382205		4782.27	0.0547936	87277.8		422193	372181	1
		78		17015.3	0.427738	11279.4	0.379943		5735.85	0.0477948	120010		410723	368664	1
		79		14668	0.455585	9612.62	0.404425		5055.38	0.0511607	98813.6		440917	394812	1
		80		18622.8	0.43659	12613.3	0.394539		6009.53	0.0420502	142913		417967	381926	1
		81		15039.3	0.381401	9697.75	0.339239		5341.54	0.0421625	126689		366362	329541	1
		82		15379	0.37711	10190.1	0.345136		5188.92	0.0319741	162285		361731	334946	1
		83		14609	0.410769	9646.14	0.360162		4962.88	0.0506072	98066.6		396160	350516	1
		84		18901	0.446836	12527.3	0.38912		6373.71	0.0577165	110431		427935	376592	1
		85		16346.1	0.392831	11105.9	0.345751		5240.24	0.0470797	111306		376485	334645	1
		86		15066.6	0.446234	10192.7	0.403081		4873.93	0.0431527	112946		431167	392888	1
		87		14898	0.415421	9318.61	0.368876		5579.39	0.0465448	119871		400523	359557	1
		88		16273.3	0.405865	11106.9	0.359168		5166.41	0.046697	110637		389591	348061	1
		89		16405.3	0.404922	10593.1	0.357107		5812.17	0.0478156	121554		388517	346514	1
		90		15720.5	0.352448	10477.7	0.319599		5242.76	0.0328492	159601		336728	309122	1
		91		13250.8	0.426635	8781.93	0.379525		4468.88	0.0471102	94860.1		413384	370743	1
		92		13794.8	0.40315	9206.03	0.364327		4588.76	0.038823	118197		389356	355121	1
		93		14677.4	0.395205	9369.61	0.351935		5307.78	0.0432701	122666		380528	342566	1
		94		16542	0.427309	11148.6	0.379431		5393.37	0.0478786	112647		410767	368282	1
		95		18069.9	0.448623	12207.4	0.396508		5862.56	0.0521147	112493		430553	384301	1
		96		18355.8	0.436885	12697.5	0.38786		5658.25	0.0490253	115415		418529	375162	1
		97		14809	0.368882	10140.4	0.333894		4668.58	0.0349885	133432		354074	323754	1
		98		15120.7	0.442819	10348.5	0.390349		4772.22	0.0524699	90951.6		427698	380001	1
		99		17264.9	0.406335	11681.1	0.362613		5583.75	0.0437219	127711		389070	350932	1
		100		16166.3	0.454387	10774.7	0.402822		5391.55	0.0515647	104559		438220	392047	1
		101		15397.3	0.415888	10581.3	0.376873		4815.92	0.0390151	123437		400491	366292	1
		102		14732.2	0.43836	9770.11	0.392035		4962.06	0.0463247	107115		423627	382265	1
		103		16920.2	0.386291	11143.6	0.346705		5776.58	0.0395857	145926		369371	335561	1
		104		16593.5	0.420035	10963	0.37132		5630.58	0.0487154	115581		403442	360357	1
		105		14432.4	0.40933	9474.92	0.364189		4957.48	0.0451412	109822		394898	354714	1
		106		16148.6	0.423711	10438.1	0.370649		5710.42	0.0530621	107618		407563	360211	1
		107		16616.2	0.423804	11237.2	0.378251		5379.03	0.0455534	118082		407188	367014	1
		108		16447.4	0.425829	10828.1	0.382209		5619.27	0.0436199	128824		409382	371381	1
		109		16527.6	0.424203	10859.7	0.380322		5667.86	0.0438807	129165		407675	369462	1
		110		14716.5	0.410453	9177.27	0.366179		5539.26	0.0442737	125114		395736	357002	1
		111		15575.9	0.431724	10470.6	0.378834		5105.35	0.0528895	96528.5		416148	368364	1
		112		15499.2	0.441293	10310.9	0.391177		5188.35	0.0501158	103527		425794	380866	1
		113		17101.2	0.389039	11411.5	0.352894		5689.72	0.0361453	157413		371938	341482	1
		114		16578.4	0.459279	11120.5	0.392654		5457.86	0.0666246	81919.7		442700	381534	1
		115		16072.7	0.432268	10428	0.383083		5644.7	0.049185	114765		416195	372655	1
		116		14359.5	0.426973	9228.69	0.375349		5130.79	0.0516244	99386.9		412614	366120	1
		117		14657.5	0.428392	9189.55	0.383823		5467.91	0.0445693	122683		413735	374633	1
		118		14793.3	0.408623	9650.02	0.369009		5143.25	0.039614	129834		393829	359359	1
		119		16665.8	0.436734	11345.2	0.388339		5320.65	0.0483953	109941		420068	376993	1
		120		15221.6	0.42913	10367.5	0.379923		4854.17	0.0492069	98648.2		413908	369556	1
		121		14594	0.427807	9942.17	0.380106		4651.82	0.0477009	97520.6		413213	370164	1
		122		15534	0.420981	10168.5	0.368154		5365.44	0.0528271	101566		405447	357985	1
		123		16455.1	0.411693	11264.1	0.371914		5191	0.0397793	130495		395238	360650	1
		124		18181.7	0.391737	11982.8	0.360591		6198.94	0.0311467	199024		373555	348608	1
		125		16247.5	0.41259	11092.1	0.36439		5155.34	0.0481995	106958		396342	353298	1
		126		16375.8	0.42	11077.4	0.367455		5298.41	0.0525451	100836		403624	356377	1
		127		15709.7	0.393106	10743.4	0.357331		4966.38	0.0357744	138825		377396	346588	1
		128		17058.6	0.383892	11451.3	0.341252		5607.32	0.0426403	131503		366833	329800	1
		129		15802.7	0.429303	10710.1	0.37752		5092.59	0.0517831	98344.7		413500	366810	1
		130		17129.5	0.4292	11228.4	0.378246		5901.18	0.0509545	115813		412071	367018	1
		131		15569.7	0.426957	10215.4	0.367265		5354.3	0.0596922	89698.4		411387	357049	1
		132		17537.1	0.399285	11706.8	0.358287		5830.28	0.0409987	142206		381748	346580	1
		133		15633.4	0.451715	10450.9	0.400051		5182.52	0.0516643	100311		436082	389600	1
		134		15113	0.410604	9889.41	0.368862		5223.59	0.0417421	125140		395491	358972	1
		135		15949.7	0.371363	11007.5	0.323889		4942.22	0.047474	104104		355413	312882	1
		136		15712.1	0.442692	10155.1	0.393092		5557.05	0.0496007	112036		426980	382937	1
		137		16480.4	0.423726	10842	0.378286		5638.34	0.0454398	124084		407246	367444	1
		138		16743.3	0.428611	11049.9	0.382076		5693.32	0.0465348	122345		411868	371027	1
		139		17565.8	0.42484	11819.5	0.386488		5746.26	0.0383516	149831		407274	374669	1
		140		15346.1	0.427754	10492.9	0.37704		4853.24	0.0507134	95699.2		412408	366547	1
		141		15436.2	0.419254	10074.6	0.374346		5361.68	0.0449078	119393		403818	364272	1
		142		15844.9	0.408173	10419.4	0.360369		5425.54	0.0478041	113495		392328	349950	1
		143		17058.6	0.447855	11609.9	0.398828		5448.67	0.0490269	111136		430797	387218	1
		144		16714.2	0.443529	11021.8	0.395089		5692.42	0.0484396	117516		426814	384067	1
		145		16514.6	0.45121	11084	0.393094		5430.55	0.0581169	93441.8		434696	382009	1
		146		14960.6	0.373529	10284	0.333745		4676.59	0.0397832	117552		358568	323461	1
		147		14310.4	0.412906	9338.23	0.376224		4972.22	0.0366823	135548		398596	366886	1
		148		14593.4	0.42451	9626.94	0.377206		4966.49	0.0473044	104990		409917	367579	1
		149		16022.3	0.433921	10158.9	0.381776		5863.4	0.0521449	112444		417898	371617	1
		150		16756.8	0.390716	11472.9	0.343991		5283.87	0.0467249	113085		373959	332518	1
		151		17751.6	0.43551	11993.8	0.384977		5757.81	0.0505336	113940		417759	372983	1
		152		14940.8	0.411722	10245.7	0.363678		4695.09	0.0480435	97725.8		396781	353433	1
		153		15912.7	0.382916	10577.1	0.350144		5335.52	0.0327711	162812		367003	339567	1
		154		16675.6	0.451306	11439.6	0.396866		5235.95	0.0544402	96178.1		434631	385426	1
		155		13528.1	0.442671	8554.51	0.398924		4973.61	0.0437467	113691		429143	390370	1
		156		14874.6	0.391527	9783.73	0.343356		5090.85	0.0481708	105683		376652	333572	1
		157		16956.2	0.425267	11252.9	0.373589		5703.35	0.0516778	110364		408311	362336	1
		158		15292.9	0.397526	10147.3	0.351199		5145.58	0.0463268	111071		382233	341052	1
		159		15880.7	0.445636	10568.5	0.392422		5312.18	0.0532143	99826		429755	381853	1
		160		16066.2	0.416538	10488.1	0.373277		5578.07	0.0432603	128942		400471	362789	1
		161		18318.7	0.416102	11817.7	0.376944		6500.96	0.0391576	166020		397783	365127	1
		162		17812.7	0.425501	11794.9	0.380292		6017.79	0.0452088	133111		407688	368497	1
		163		15697.3	0.365627	10173.4	0.333248		5523.85	0.0323789	170600		349930	323075	1
		164		17392.7	0.444212	11499	0.398293		5893.77	0.045919	128351		426819	386794	1
		165		15423.2	0.438699	10461.8	0.393257		4961.38	0.0454422	109180		423276	382795	1
		166		17190.9	0.433898	11289.9	0.386283		5900.95	0.047615	123930		416707	374993	1
		167		18413.1	0.374539	12610.5	0.337762		5802.65	0.0367771	157779		356126	325152	1
		168		15299.3	0.454588	10071.6	0.40327		5227.68	0.0513182	101868		439289	393198	1
		169		16917.5	0.407168	11470.7	0.362896		5446.81	0.0442713	123033		390250	351426	1
		170		15223.8	0.384326	10310.5	0.343487		4913.3	0.0408392	120309		369102	333177	1
		171		15209.8	0.42311	10003.4	0.374705		5206.39	0.0484048	107559		407900	364702	1
		172		16536.7	0.404557	11051.6	0.365176		5485.16	0.0393812	139284		388020	354124	1
		173		17059.7	0.473299	11583.5	0.41324		5476.21	0.0600598	91179.3		456240	401656	1
		174		15180.3	0.434383	10256.8	0.386483		4923.51	0.0479	102787		419203	376227	1
		175		15464	0.434789	10453.2	0.385984		5010.84	0.0488046	102671		419325	375531	1
		176		15340.5	0.326641	10274.5	0.30238		5065.99	0.024261	208812		311301	292106	1
		177		15294.8	0.410001	10001.2	0.365857		5293.55	0.0441441	119915		394707	355856	1
		178		15275.9	0.442971	9955.17	0.391681		5320.77	0.0512896	103740		427695	381726	1
		179		15410.7	0.402468	10714.7	0.363401		4695.99	0.0390671	120203		387057	352686	1
		180		17095	0.432695	11315.7	0.390704		5779.29	0.0419909	137632		415600	379389	1
		181		16346.1	0.409083	10994.1	0.370648		5352	0.038435	139248		392737	359654	1
		182		15870.2	0.379379	10487.1	0.340872		5383.11	0.0385063	139798		363509	330385	1
		183		17385.8	0.440497	11983.7	0.387634		5402.1	0.0528627	102191		423111	375650	1
		184		15713.2	0.437305	10478.5	0.388046		5234.66	0.0492587	106269		421592	377568	1
		185		16604.7	0.462371	11087.5	0.40891		5517.16	0.0534609	103200		445767	397823	1
		186		16491	0.422632	11212.6	0.372132		5278.37	0.0504995	104523		406141	360920	1
		187		17887.5	0.436914	12096.4	0.388973		5791.06	0.0479417	120794		419027	376876	1
		188		17544.6	0.438338	11792	0.391341		5752.54	0.0469969	122403		420793	379549	1
		189		16986.2	0.371829	11224.2	0.335313		5762.03	0.0365156	157797		354843	324089	1
		190		13818.1	0.380893	9030.9	0.34623		4787.21	0.0346627	138108		367075	337200	1
		191		17715.2	0.402033	12573.2	0.354908		5141.97	0.0471253	109113		384318	342335	1
		192		15212.9	0.426967	9549.2	0.381183		5663.67	0.0457842	123704		411754	371634	1
		193		17233.6	0.420915	11928.2	0.375955		5305.38	0.0449607	118001		403682	364026	1
		194		16127.5	0.399481	10762.9	0.364344		5364.61	0.0351365	152679		383353	353582	1
		195		16031.4	0.476019	10588.3	0.423313		5443.1	0.0527062	103272		459988	412725	1
		196		15725	0.417641	10373.6	0.36971		5351.34	0.0479312	111646		401916	359337	1
		197		14588	0.448841	9570.85	0.399353		5017.17	0.0494882	101381		434253	389782	1
		198		15921.3	0.471258	10627.3	0.410716		5293.97	0.0605423	87442.4		455337	400089	1
		199		17119.9	0.418228	10922.6	0.377452		6197.35	0.0407762	151985		401108	366530	1
		200		15972.5	0.397362	10492.9	0.357419		5479.54	0.0399434	137183		381390	346926	1
		201		13656.1	0.416415	9034.1	0.360675		4621.95	0.0557404	82919.2		402759	351641	1
		202		16910.8	0.428695	11779.7	0.37556		5131.1	0.0531354	96566.7		411785	363780	1
		203		16924.7	0.403883	10839.9	0.362364		6084.86	0.0415187	146557		386958	351524	1
		204		16504.8	0.450111	11126.7	0.40031		5378.17	0.0498009	107994		433606	389184	1
		205		17579.4	0.45586	11773.1	0.401899		5806.31	0.053961	107602		438281	390126	1
		206		14714.3	0.411942	9666.22	0.365884		5048.08	0.0460582	109602		397228	356218	1
		207		14064.3	0.443225	9092.32	0.392315		4972.03	0.0509107	97661.8		429161	383222	1
		208		16662.5	0.438544	11577.2	0.37833		5085.29	0.0602145	84452.8		421882	366752	1
		209		16493.2	0.431285	11260.6	0.378514		5232.63	0.0527714	99156.4		414792	367253	1
		210		16930.6	0.442602	11265.1	0.392547		5665.52	0.0500549	113186		425671	381282	1
		211		14541.6	0.407942	9803.45	0.361586		4738.11	0.0463564	102210		393400	351782	1
		212		19818.5	0.360227	12847.8	0.331629		6970.69	0.0285977	243750		340408	318781	1
		213		14864	0.424608	10043.3	0.37436		4820.71	0.050248	95938.3		409744	364317	1
		214		15405.8	0.427155	10249.1	0.386282		5156.67	0.0408732	126163		411749	376033	1
		215		17129.2	0.426019	10917.6	0.381223		6211.64	0.0447954	138667		408889	370306	1
		216		14709.5	0.400668	9757.12	0.357157		4952.37	0.0435111	113819		385958	347400	1
		217		16716.6	0.386516	11565.6	0.342051		5151.03	0.0444653	115844		369800	330486	1
		218		14621.6	0.452627	9872.14	0.403483		4749.51	0.0491432	96646.3		438005	393611	1
		219		17173.2	0.410893	11427.6	0.363361		5745.59	0.0475318	120879		393720	351933	1
		220		18322.4	0.421662	12402.4	0.377084		5920.02	0.0445784	132800		403340	364681	1
		221		14986	0.424347	10249.7	0.372125		4736.23	0.0522217	90694.5		409361	361876	1
		222		17081.7	0.435856	11206.7	0.394027		5874.95	0.0418293	140450		418775	382820	1
		223		13489.1	0.409837	8879.34	0.373525		4609.72	0.0363127	126945		396348	364645	1
		224		16257.5	0.384674	10657.2	0.348837		5600.23	0.0358367	156271		368416	338180	1
		225		15453.4	0.403457	10510.8	0.358506		4942.59	0.044951	109955		388004	347995	1
		226		16173.1	0.451234	11129.4	0.408511		5043.7	0.0427231	118056		435061	397382	1
		227		14777.2	0.455323	9775.64	0.403677		5001.57	0.0516463	96842.7		440546	393901	1
		228		15025.9	0.447515	10296.1	0.398898		4729.87	0.0486172	97288.1		432489	388602	1
		229		16424.9	0.45114	10799.2	0.406401		5625.7	0.0447398	125743		434715	395601	1
		230		16404.7	0.425501	10735.3	0.387476		5669.46	0.0380246	149100		409096	376741	1
		231		15722.8	0.400215	10644.2	0.350143		5078.58	0.0500714	101427		384492	339499	1
		232		15855.7	0.424692	10508.8	0.377447		5346.86	0.0472448	113174		408836	366938	1
		233		16750.8	0.413337	11225.9	0.371663		5524.86	0.0416738	132574		396586	360437	1
		234		16836.9	0.44138	11191.2	0.3924		5645.7	0.0489807	115264		424544	381209	1
		235		17035.7	0.402671	11346.5	0.361306		5689.26	0.0413657	137536		385636	349959	1
		236		14934.6	0.401184	10085.8	0.365288		4848.8	0.0358964	135077		386250	355202	1
		237		17009.1	0.456605	11435.2	0.397225		5573.86	0.0593804	93867		439596	385790	1
		238		14027.2	0.426368	8728.08	0.380973		5299.1	0.0453941	116735		412340	372245	1
		239		16318.4	0.452983	10760.1	0.395458		5558.3	0.0575252	96623.9		436665	384698	1
		240		16483.1	0.416162	10716.6	0.376754		5766.44	0.0394074	146329		399679	366038	1
		241		15133.1	0.422055	10265.6	0.377349		4867.5	0.0447063	108877		406922	367084	1
		242		16486.5	0.44406	10374	0.392122		6112.41	0.0519384	117686		427574	381748	1
		243		15176.3	0.359415	10099	0.32872		5077.31	0.0306952	165411		344238	318621	1
		244		15542.2	0.465053	10197.2	0.41145		5345.05	0.0536023	99716.7		449510	401253	1
		245		17244.6	0.437297	11730.3	0.393623		5514.29	0.0436742	126260		420053	381893	1
		246		14757.6	0.398924	9741.27	0.357557		5016.34	0.0413671	121264		384167	347816	1
		247		15405.7	0.343226	10218.8	0.310343		5186.91	0.0328826	157740		327820	300124	1
		248		15063.3	0.451255	10217.4	0.397474		4845.9	0.0537815	90103.4		436192	387256	1
		249		13491.3	0.385057	8697.86	0.33509		4793.41	0.0499669	95931.8		371566	326392	1
		250		16181.9	0.436745	10085.7	0.388324		6096.12	0.0484208	125899		420563	378239	1
		251		14551.2	0.419473	9688.03	0.371282		4863.21	0.0481916	100914		404922	361594	1
		252		16978	0.40267	11757.2	0.360769		5220.86	0.0419014	124599		385692	349012	1
		253		14978.9	0.383109	9817.83	0.346169		5161.1	0.0369404	139714		368131	336351	1
		254		15944	0.345991	10226	0.325267		5717.97	0.0207241	275909		330047	315041	1
		255		15206.7	0.426601	10136.3	0.384129		5070.33	0.0424717	119381		411394	373993	1
		256		16152.2	0.452929	10919.1	0.401566		5233.11	0.0513632	101885		436777	390647	1
		257		16173.9	0.435881	11012.4	0.381772		5161.53	0.0541087	95391.9		419707	370760	1
		258		16196.8	0.384993	10696.2	0.340636		5500.69	0.0443577	124007		368797	329939	1
		259		14732.1	0.380957	9821.44	0.344129		4910.69	0.0368275	133343		366225	334308	1
		260		15530.3	0.405812	10388.8	0.36746		5141.5	0.0383517	134062		390282	357071	1
		261		15481.1	0.414588	10015	0.372372		5466.08	0.0422156	129480		399107	362357	1
		262		14682.7	0.445328	9706.89	0.387701		4975.82	0.0576275	86344.5		430646	377994	1
		263		14076.6	0.421768	9124.09	0.368656		4952.46	0.0531119	93245.8		407691	359532	1
		264		14421.2	0.450292	9308.03	0.401813		5113.16	0.0484792	105471		435871	392505	1
		265		15687.3	0.441707	10361.4	0.389416		5325.86	0.0522907	101851		426019	379055	1
		266		14599.6	0.421471	9560.05	0.377522		5039.57	0.043949	114669		406871	367962	1
		267		17593.8	0.41849	11771.9	0.367229		5821.9	0.0512609	113574		400897	355458	1
		268		16993.8	0.427546	11634.7	0.38932		5359.1	0.038226	140195		410552	377685	1
		269		15043.8	0.423435	9630.8	0.386898		5412.97	0.0365369	148151		408391	377267	1
		270		16659.2	0.381272	11481.6	0.33912		5177.62	0.0421518	122833		364612	327638	1
		271		15108.1	0.437183	9974	0.387935		5134.13	0.0492484	104250		422075	377961	1
		272		15049.2	0.4699	9812.23	0.41718		5237	0.05272	99336.1		454851	407368	1
		273		15336.2	0.393401	10197.6	0.349947		5138.62	0.043454	118254		378065	339749	1
		274		17132.6	0.448384	11481.2	0.397675		5651.38	0.0507089	111448		431252	386194	1
		275		16443.4	0.43749	11134.7	0.388354		5308.72	0.0491359	108042		421046	377219	1
		276		15083.4	0.457718	9846.42	0.40177		5236.98	0.0559476	93605		442634	391924	1
		277		17742.1	0.377309	11766.3	0.3458		5975.73	0.0315083	189656		359567	334034	1
		278		15598.8	0.385882	10561.7	0.351482		5037.1	0.0344002	146427		370283	340920	1
		279		16894.3	0.447311	11204.7	0.395386		5689.52	0.0519247	109572		430416	384181	1
		280		14146.4	0.408299	9175.51	0.368836		4970.85	0.0394636	125960		394153	359660	1
		281		14596.5	0.416929	9349.06	0.364308		5247.42	0.0526208	99721.4		402332	354959	1
		282		16862.9	0.400112	11266.5	0.361792		5596.39	0.0383201	146043		383249	350525	1
		283		16477.5	0.443694	10977.5	0.388718		5500.02	0.0549761	100044		427216	377740	1
		284		17460.4	0.413688	11823.9	0.371715		5636.51	0.0419724	134291		396227	359891	1
		285		17695.7	0.431775	11820.8	0.390375		5874.93	0.0413997	141908		414079	378554	1
		286		17047.8	0.473398	11239.5	0.415264		5808.28	0.058134	99911.9		456350	404024	1
		287		17318	0.398988	11586.3	0.360912		5731.8	0.038076	150536		381670	349326	1
		288		14387.8	0.434134	9378.29	0.386353		5009.53	0.0477817	104842		419747	376974	1
		289		16794.2	0.444013	11312.4	0.396132		5481.87	0.0478817	114488		427219	384819	1
		290		14638.8	0.440087	9996.54	0.393037		4642.29	0.0470497	98667.7		425448	383040	1
		291		17261	0.446527	11183.3	0.401956		6077.68	0.0445707	136360		429266	390773	1
		292		15475.4	0.459226	10384.9	0.404266		5090.49	0.0549608	92620.4		443751	393881	1
		293		14408.4	0.404734	9375.82	0.356952		5032.62	0.0477815	105326		390325	347576	1
		294		15049.4	0.455876	9814.03	0.397111		5235.33	0.058765	89089.3		440827	387297	1
		295		16040.4	0.422534	11374.9	0.372744		4665.48	0.0497905	93702.1		406494	361369	1
		296		16488	0.430944	11160.9	0.382477		5327.05	0.0484668	109911		414456	371316	1
		297		15163.3	0.376096	9987.36	0.335209		5175.98	0.0408872	126592		360933	325222	1
		298		16053.8	0.398762	10768.5	0.35077		5285.24	0.0479922	110127		382708	340001	1
		299		16000	0.410903	10483.4	0.36392		5516.64	0.0469829	117418		394903	353437	1
		300		16567.6	0.425725	10399.3	0.381999		6168.27	0.043726	141067		409157	371599	1
		301		16825.4	0.385062	11564.6	0.339858		5260.83	0.0452041	116379		368237	328293	1
		302		16082.5	0.416315	10408.5	0.368531		5673.92	0.0477836	118742		400233	358123	1
		303		14895	0.40951	10003	0.357638		4891.96	0.0518722	94307.9		394615	347635	1
		304		14207.8	0.40432	9423.61	0.359519		4784.16	0.0448007	106788		390112	350096	1
		305		15306.1	0.368833	10160.8	0.341115		5145.25	0.0277184	185626		353527	330954	1
		306		17093.9	0.417723	11431	0.369211		5662.9	0.0485125	116731		400629	357780	1
		307		14948.3	0.451075	10002.1	0.403717		4946.19	0.0473583	104442		436127	393715	1
		308		15379.9	0.413448	10178.9	0.370958		5201.02	0.0424904	122405		398068	360779	1
		309		16486.6	0.414428	10639.5	0.38203		5847.09	0.0323983	180475		397941	371390	1
		310		16563.6	0.441296	11016.4	0.398448		5547.24	0.0428475	129465		424732	387432	1
		311		15447.9	0.457247	10421.8	0.40608		5026.14	0.0511667	98230.7		441799	395658	1
		312		17425.5	0.381098	11626	0.342869		5799.55	0.0382289	151706		363672	331243	1
		313		15790.6	0.37357	10683.8	0.338083		5106.74	0.0354871	143904		357779	327399	1
		314		17322.7	0.44624	11946.7	0.395128		5376.01	0.0511119	105181		428917	383181	1
		315		17627	0.453338	11930.8	0.401341		5696.2	0.0519967	109549		435711	389411	1
		316		15859.1	0.457431	10398.5	0.395963		5460.7	0.0614682	88837.8		441572	385565	1
		317		15057.9	0.382755	9937.08	0.347457		5120.86	0.0352987	145072		367698	337520	1
		318		16424.1	0.449032	10604.6	0.39624		5819.5	0.0527918	110235		432607	385635	1
		319		16439.5	0.415266	10906.8	0.364932		5532.68	0.0503345	109918		398827	354025	1
		320		16150.7	0.443117	10607.7	0.395258		5543.07	0.0478591	115821		426966	384650	1
		321		14355.4	0.377454	9523.58	0.340404		4831.86	0.0370504	130413		363099	330880	1
		322		17437.5	0.451473	11684.6	0.403512		5752.91	0.047961	119950		434036	391828	1
		323		15912	0.402851	10578.8	0.370148		5333.25	0.0327025	163084		386939	359569	1
		324		14639.9	0.42117	9542.64	0.371377		5097.3	0.0497937	102368		406531	361834	1
		325		16239.5	0.402182	10309.1	0.360594		5930.36	0.0415881	142598		385943	350285	1
		326		16675.4	0.44892	11097.9	0.403258		5577.46	0.0456612	122149		432244	392160	1
		327		15456	0.418981	10303.3	0.369189		5152.69	0.049792	103484		403525	358886	1
		328		17418	0.400728	11920.6	0.351066		5497.42	0.0496618	110697		383310	339146	1
		329		14197.1	0.432991	9069.25	0.376574		5127.84	0.0564176	90890.7		418794	367504	1
		330		15846	0.424938	10436.4	0.377635		5409.63	0.0473031	114361		409092	367198	1
		331		14959.8	0.38435	10117.7	0.346623		4842.1	0.037727	128346		369391	336506	1
		332		17359.6	0.34648	11488.1	0.327506		5871.5	0.0189746	309440		329121	316018	1
		333		14447.4	0.417273	9679.99	0.373668		4767.42	0.0436042	109334		402825	363988	1
		334		16057	0.37934	10634.2	0.334662		5422.8	0.0446775	121376		363283	324028	1
		335		15179.6	0.443297	9654.13	0.394118		5525.48	0.0491792	112354		428117	384464	1
		336		20399.1	0.453843	14281.6	0.403116		6117.52	0.0507264	120598		433444	388835	1
		337		16584.8	0.376085	11267.9	0.338049		5316.94	0.0380361	139787		359500	326781	1
		338		16575.7	0.405861	11531.4	0.370455		5044.22	0.0354056	142470		389285	358924	1
		339		16363.8	0.401437	10508.4	0.356944		5855.41	0.0444924	131605		385073	346436	1
		340		14242.3	0.423703	9335.73	0.380416		4906.59	0.0432873	113349		409461	371080	1
		341		17203	0.41721	11725	0.37084		5478.06	0.0463706	118136		400007	359115	1
		342		16677.9	0.370637	10999.1	0.334335		5678.84	0.0363023	156432		353959	323336	1
		343		14987.1	0.369393	9896.22	0.330558		5090.89	0.038835	131090		354406	320662	1
		344		14838.6	0.417792	9632.42	0.373598		5206.15	0.044194	117802		402954	363966	1
		345		17115	0.360504	11124.9	0.324334		5990.15	0.0361697	165612		343389	313210	1
		346		15570.3	0.429923	10293.7	0.38111		5276.57	0.0488137	108096		414353	370816	1
		347		16652.4	0.42216	11328.1	0.376386		5324.23	0.0457738	116316		405508	365058	1
		348		16387.4	0.35355	10988.6	0.322529		5398.73	0.0310209	174035		337163	311541	1
		349		14962.3	0.401398	9828.16	0.354799		5134.11	0.0465992	110176		386436	344971	1
		350		16127.6	0.428393	10772.2	0.380414		5355.39	0.0479794	111619		412266	369642	1
		351		16361.3	0.378942	10939	0.33854		5422.29	0.0404024	134207		362581	327601	1
		352		15426.7	0.454083	10376.7	0.404008		5050.02	0.0500752	100849		438657	393632	1
		353		15066.5	0.396218	10309.6	0.356362		4756.93	0.0398552	119355		381151	346053	1
		354		16025.8	0.434784	10630.5	0.382789		5395.33	0.0519954	103765		418758	372158	1
		355		15059.7	0.395605	9713.5	0.352618		5346.19	0.0429871	124367		380545	342905	1
		356		14808.2	0.430514	9457.88	0.379484		5350.35	0.05103	104847		415705	370026	1
		357		14985.5	0.436114	9696.97	0.392588		5288.48	0.0435262	121501		421129	382891	1
		358		15711.1	0.422004	10284.3	0.3742		5426.76	0.0478046	113520		406293	363915	1
		359		15613.1	0.429012	10550.5	0.371877		5062.56	0.0571351	88606.9		413399	361326	1
		360		14874.6	0.370871	9606.95	0.345077		5267.63	0.025794	204220		355996	335470	1
		361		15227.7	0.414686	10217.5	0.365571		5010.26	0.0491151	102011		399458	355353	1
		362		18928.7	0.387409	12938.3	0.354636		5990.36	0.0327734	182781		368480	341697	1
		363		17120.8	0.454708	11942.9	0.406041		5177.88	0.0486675	106393		437587	394098	1
		364		16413.9	0.391588	11156.6	0.352199		5257.31	0.0393888	133472		375174	341043	1
		365		16316.4	0.412325	10972.4	0.367919		5344.04	0.0444067	120343		396009	356946	1
		366		16590.7	0.40829	11122	0.360596		5468.73	0.0476935	114664		391699	349474	1
		367		14754.8	0.405378	10081.2	0.364672		4673.58	0.0407057	114814		390623	354591	1
		368		13787.9	0.418948	9418.91	0.373516		4369.01	0.0454317	96166.4		405160	364097	1
		369		15807.4	0.364371	10341.1	0.339581		5466.34	0.0247901	220505		348564	329240	1
		370		14780.4	0.388996	9798.03	0.351159		4982.34	0.0378366	131680		374215	341361	1
		371		17774.4	0.397113	11867.1	0.357324		5907.31	0.0397893	148465		379339	345457	1
		372		16627.7	0.447395	11097	0.401386		5530.61	0.0460097	120205		430768	390289	1
		373		16431.8	0.439657	10841.9	0.382549		5589.92	0.0571076	97884		423225	371707	1
		374		14677.7	0.417093	9714.71	0.375368		4963.01	0.0417256	118944		402416	365653	1
		375		16068.2	0.418522	10264.8	0.375723		5803.41	0.0427993	135596		402454	365458	1
		376		15707.7	0.413563	10669.1	0.368778		5038.59	0.0447849	112506		397855	358109	1
		377		16774.8	0.464443	11290.8	0.406952		5483.95	0.0574902	95389.2		447668	395662	1
		378		14738.4	0.392752	9614.06	0.345715		5124.37	0.0470371	108943		378014	336101	1
		379		14670.2	0.406809	9606.47	0.360664		5063.72	0.0461456	109733		392139	351057	1
		380		16640.1	0.450053	11054.3	0.398677		5585.81	0.0513756	108725		433413	387623	1
		381		16556.5	0.39215	10891.4	0.345822		5665.13	0.0463278	122283		375594	334931	1
		382		16366	0.440665	10733.2	0.381165		5632.82	0.0594998	94669.6		424299	370432	1
		383		13980.8	0.421654	9013.18	0.377518		4967.61	0.0441361	112552		407674	368505	1
		384		15478	0.416217	10219.4	0.378174		5258.58	0.0380427	138229		400739	367955	1
		385		15026	0.429141	9861.88	0.382538		5164.1	0.0466033	110810		414115	372676	1
		386		13870.7	0.430717	9513.55	0.392058		4357.15	0.0386591	112707		416846	382544	1
		387		15306.9	0.400446	10728.9	0.357897		4577.95	0.0425486	107593		385139	347169	1
		388		15829.1	0.428057	10287.3	0.388262		5541.83	0.0397952	139259		412228	377975	1
		389		14646.1	0.427204	9547.14	0.384371		5098.99	0.0428332	119043		412558	374824	1
		390		17389.5	0.40003	11823.8	0.361755		5565.75	0.0382748	145415		382640	349931	1
		391		17680.6	0.379143	11731.6	0.35873		5949.02	0.0204131	291431		361463	346999	1
		392		14607.6	0.401705	10046.9	0.352704		4560.68	0.0490012	93072.9		387097	342657	1
		393		16342.1	0.427283	11197.8	0.379046		5144.31	0.0482373	106646		410941	367848	1
		394		16377.7	0.38908	10490.6	0.349543		5887.05	0.0395369	148900		372703	339053	1
		395		15395.7	0.414385	10539.3	0.36741		4856.45	0.0469745	103385		398989	356871	1
		396		15614.8	0.431512	10173.1	0.375442		5441.78	0.0560702	97052.8		415898	365269	1
		397		14427.7	0.430071	9444.9	0.381906		4982.76	0.0481649	103452		415644	372462	1
		398		14659.6	0.465827	9478.13	0.408293		5181.43	0.0575344	90057.8		451168	398815	1
		399		17154.2	0.422498	11453.8	0.378678		5700.39	0.04382	130086		405344	367225	1
		400		14746.2	0.423357	9635.85	0.380292		5110.38	0.0430655	118665		408611	370656	1
		401		17086.6	0.370473	11970.2	0.330388		5116.39	0.0400851	127638		353386	318418	1
		402		15093.1	0.434654	9717.09	0.383854		5376.02	0.0507995	105828		419561	374137	1
		403		18064.8	0.407819	11960.7	0.353988		6104.06	0.0538306	113394		389754	342027	1
		404		15760.6	0.438383	10067.9	0.394074		5692.71	0.0443085	128479		422622	384006	1
		405		14828.5	0.47208	9569.76	0.41258		5258.73	0.0594996	88382.7		457251	403010	1
		406		18051	0.415937	12204.4	0.370241		5846.67	0.0456964	127946		397886	358037	1
		407		15252.1	0.432359	9921.07	0.385234		5331.06	0.047125	113126		417107	375313	1
		408		16861.4	0.404885	11082.7	0.37115		5778.63	0.0337352	171294		388024	360067	1
		409		14804.6	0.42073	9782.8	0.369486		5021.79	0.0512443	97997.1		405925	359703	1
		410		15406	0.388612	10090.4	0.34641		5315.69	0.0422017	125959		373206	336320	1
		411		15452.8	0.412691	10475.9	0.363671		4976.86	0.0490199	101527		397238	353195	1
		412		17857.9	0.428475	12005.4	0.377124		5852.56	0.0513508	113972		410617	365119	1
		413		14237.9	0.435988	9005.26	0.378961		5232.64	0.0570276	91756.2		421750	369955	1
		414		15325.7	0.443145	10053	0.393907		5272.73	0.0492379	107087		427820	383854	1
		415		16871.2	0.404853	11590.8	0.362791		5280.48	0.0420616	125542		387982	351200	1
		416		16474.5	0.378682	11250.4	0.341606		5224.09	0.0370764	140901		362208	330355	1
		417		15528.4	0.412054	10261.7	0.367975		5266.77	0.0440783	119487		396525	357714	1
		418		16088.5	0.431623	10942.3	0.389124		5146.21	0.0424985	121091		415534	378182	1
		419		16859.2	0.44484	10755.9	0.392541		6103.29	0.0522989	116700		427981	381785	1
		420		14529.2	0.400873	9332.68	0.352536		5196.57	0.0483374	107506		386344	343203	1
		421		18105.1	0.420542	12397.7	0.371186		5707.41	0.0493565	115636		402437	358788	1
		422		17219	0.390586	11423.1	0.349425		5795.88	0.0411616	140808		373367	338002	1
		423		16472.5	0.410655	11240.5	0.369072		5231.96	0.0415829	125820		394182	357832	1
		424		15827	0.408218	10758.4	0.364299		5068.65	0.043919	115409		392391	353541	1
		425		13648.4	0.426987	8840.1	0.38687		4808.27	0.0401173	119855		413339	378030	1
		426		17104.8	0.409058	11212.9	0.367795		5891.92	0.0412621	142793		391953	356583	1
		427		17875.7	0.347554	11675	0.307246		6200.7	0.0403071	153836		329678	295571	1
		428		17585.2	0.394236	11812	0.358725		5773.2	0.0355109	162575		376651	346913	1
		429		16070.6	0.431376	10619	0.384772		5451.66	0.0466044	116977		415306	374153	1
		430		15913.6	0.422853	10770.4	0.377026		5143.2	0.0458262	112233		406939	366256	1
		431		15507.3	0.435682	10248.3	0.382051		5259.01	0.0536313	98058.5		420175	371803	1
		432		16205.3	0.441049	10643.5	0.39625		5561.77	0.0447993	124149		424844	385606	1
		433		14758.8	0.396162	9623.78	0.353873		5135.02	0.0422888	121427		381403	344250	1
		434		15273.8	0.452371	10066.6	0.400132		5207.19	0.0522392	99679.8		437097	390065	1
		435		17023.8	0.420994	11632.3	0.371129		5391.49	0.0498647	108122		403970	359497	1
		436		15271	0.380697	10082.2	0.34057		5188.78	0.0401271	129309		365426	330488	1
		437		16947.5	0.424328	11898.3	0.375293		5049.2	0.0490347	102972		407380	363395	1
		438		15097.7	0.419259	9861.15	0.372219		5236.51	0.0470405	111319		404162	362358	1
		439		15846.4	0.438535	10569.7	0.384273		5276.73	0.0542622	97245		422689	373704	1
		440		16066.9	0.368081	10945.5	0.329119		5121.34	0.0389625	131443		352015	318173	1
		441		16541.6	0.38529	10979.2	0.344008		5562.4	0.0412822	134741		368748	333028	1
		442		14626.9	0.419511	9336.51	0.375636		5290.38	0.0438753	120578		404884	366299	1
		443		18686.7	0.447467	12376.5	0.398777		6310.24	0.0486903	129599		428780	386400	1
		444		14632.2	0.452995	9716.3	0.400206		4915.87	0.0527884	93124		438363	390490	1
		445		14466.7	0.389633	9365.8	0.359555		5100.86	0.0300787	169584		375167	350189	1
		446		16382.4	0.412171	10668.8	0.374006		5713.64	0.0381646	149710		395789	363338	1
		447		16074.2	0.387825	10655.4	0.353437		5418.79	0.0343886	157575		371751	342781	1
		448		17711.1	0.446255	11906.9	0.393071		5804.14	0.0531843	109133		428544	381164	1
		449		15758.4	0.445285	10377.8	0.400522		5380.61	0.044763	120202		429526	390144	1
		450		18156	0.435582	12397.1	0.388306		5758.91	0.0472765	121813		417426	375909	1
		451		16584.7	0.420146	11016.5	0.3745		5568.24	0.0456464	121987		403561	363483	1
		452		17992.2	0.442442	11913.6	0.389682		6078.57	0.0527595	115213		424450	377769	1
		453		14620.3	0.438934	9237.55	0.394103		5382.72	0.0448301	120069		424313	384866	1
		454		17344.9	0.385387	11855.5	0.343687		5489.4	0.0417006	131638		368042	331831	1
		455		17644.7	0.459135	11683	0.40006		5961.64	0.0590745	100917		441490	388377	1
		456		15991	0.41524	10693.5	0.37332		5297.51	0.0419194	126374		399249	362627	1
		457		15381.6	0.425902	10056.1	0.378582		5325.55	0.0473202	112543		410521	368526	1
		458		17059.5	0.378083	11505.8	0.331423		5553.7	0.0466607	119023		361024	319917	1
		459		13301.1	0.434819	8859.53	0.38478		4441.61	0.050039	88763		421518	375921	1
		460		18538.3	0.411691	12607.4	0.367735		5930.85	0.0439555	134928		393153	355128	1
		461		13784.7	0.3866	9162.78	0.343623		4621.89	0.0429769	107544		372816	334461	1
		462		16030.4	0.413106	10350.1	0.361874		5680.37	0.0512315	110877		397075	351524	1
		463		14605.1	0.408564	10072.9	0.370727		4532.21	0.0378365	119784		393959	360654	1
		464		18375.1	0.432241	12678.5	0.383534		5696.59	0.0487071	116956		413866	370855	1
		465		17614	0.412028	11877.3	0.365556		5736.62	0.0464719	123443		394414	353679	1
		466		16145.8	0.432908	10987	0.389982		5158.81	0.0429261	120179		416762	378995	1
		467		15941.5	0.428226	10429	0.384392		5512.56	0.043834	125760		412285	373963	1
		468		18668	0.418756	12622.6	0.375311		6045.41	0.0434459	139148		400088	362688	1
		469		14302.6	0.440676	9253.95	0.385538		5048.67	0.055138	91564.2		426373	376284	1
		470		14934.5	0.455177	9402.01	0.392242		5532.46	0.0629351	87907.4		440242	382839	1
		471		16078.6	0.441907	10966.5	0.388883		5112.14	0.0530244	96411.2		425829	377917	1
		472		17738.5	0.436747	12046.9	0.387575		5691.64	0.0491721	115749		419009	375529	1
		473		15280.5	0.407228	9589.27	0.370501		5691.2	0.0367266	154961		391947	360912	1
		474		15870.3	0.435276	10635.3	0.387519		5234.97	0.0477566	109618		419406	376884	1
		475		16848.3	0.424005	11549.7	0.377057		5298.57	0.046948	112860		407157	365507	1
		476		13821	0.359841	8944.46	0.317554		4876.52	0.0422868	115320		346020	308610	1
		477		14662.1	0.399462	9660.75	0.364761		5001.39	0.0347008	144129		384800	355100	1
		478		15812.2	0.435132	10581.8	0.375397		5230.39	0.0597351	87559.8		419320	364815	1
		479		16239.2	0.423338	10674.2	0.376632		5565.03	0.0467058	119151		407099	365958	1
		480		16268.2	0.377124	10772.3	0.343831		5495.89	0.033293	165076		360856	333059	1
		481		16175.5	0.41181	11036.2	0.364063		5139.3	0.0477476	107635		395635	353027	1
		482		15222.6	0.446686	9961.08	0.387553		5261.52	0.0591336	88976.8		431464	377592	1
		483		15488.7	0.401283	10263.9	0.35709		5224.83	0.0441937	118225		385795	346826	1
		484		15787.6	0.399744	10823.7	0.354245		4963.93	0.0454994	109099		383957	343421	1
		485		16647.4	0.400808	11188.8	0.35573		5458.59	0.0450786	121090		384161	344541	1
		486		16036.9	0.414494	11042.4	0.370973		4994.5	0.0435203	114762		398457	359931	1
		487		18598.2	0.40408	12704.3	0.360702		5893.94	0.0433783	135873		385482	347997	1
		488		17916.3	0.436676	12429.8	0.38287		5486.5	0.0538062	101968		418760	370440	1
		489		14857.9	0.426131	9662.69	0.379924		5195.25	0.0462066	112435		411273	370261	1
		490		15241.4	0.428584	9778.37	0.378097		5463	0.0504868	108206		413343	368319	1
		491		15753.1	0.455397	10818.3	0.407319		4934.83	0.0480774	102643		439644	396501	1
		492		16286.5	0.403025	11428.8	0.36099		4857.75	0.0420349	115565		386738	349561	1
		493		15635.2	0.423656	9742	0.374191		5893.18	0.0494647	119139		408021	364449	1
		494		16213	0.427273	11131.6	0.383092		5081.44	0.0441806	115015		411060	371960	1
		495		16649.1	0.47231	10498.1	0.42457		6151	0.0477401	128843		455661	414072	1
		496		13485.6	0.421852	8743.95	0.370634		4741.65	0.0512174	92578.9		408366	361890	1
		497		14149.3	0.436491	8889.6	0.385886		5259.68	0.0506049	103936		422342	376996	1
		498		15459.4	0.440883	10224.2	0.38684		5235.25	0.0540429	96872		425424	376616	1
		499		16384.7	0.413351	10456.2	0.363745		5928.42	0.0496065	119509		396967	353289	1
		500		17436.9	0.401853	12237.5	0.358738		5199.45	0.0431155	120593		384416	346500	1
		501		17574.8	0.452077	11592.8	0.401228		5981.98	0.050849	117642		434503	389635	1
		502		17388.2	0.432243	11550.7	0.375702		5837.47	0.0565419	103242		414855	364151	1
		503		14666.1	0.389539	9633.24	0.348792		5032.88	0.0407479	123513		374873	339158	1
		504		15351.4	0.436804	10107.4	0.388801		5244.02	0.0480035	109243		421453	378694	1
		505		15755.7	0.430948	10632.4	0.385688		5123.27	0.0452596	113197		415192	375056	1
		506		14343.4	0.470241	9618.52	0.407983		4724.93	0.0622583	75892.4		455898	398365	1
		507		16558.6	0.448045	10718.4	0.388526		5840.2	0.0595187	98123.9		431486	377808	1
		508		15589.8	0.39669	10595.8	0.348255		4994.04	0.0484348	103108		381100	337659	1
		509		15599.8	0.457158	10398.5	0.404245		5201.31	0.052913	98299.3		441559	393847	1
		510		14177.1	0.417708	8953.26	0.367788		5223.86	0.0499198	104645		403530	358835	1
		511		16028.9	0.443838	10670	0.390998		5358.82	0.0528402	101416		427810	380328	1
		512		17414.2	0.454599	11991.3	0.405441		5422.91	0.0491577	110317		437185	393450	1
		513		15584.8	0.426325	10119.6	0.376259		5465.19	0.0500657	109160		410740	366139	1
		514		16487.9	0.412889	10938.2	0.375459		5549.67	0.0374305	148266		396401	364521	1
		515		15994.1	0.456461	10420.2	0.40308		5573.87	0.0533817	104415		440467	392659	1
		516		16834.1	0.442263	10850.9	0.392097		5983.23	0.0501658	119269		425429	381247	1
		517		15870.5	0.443876	10843.8	0.399938		5026.69	0.0439386	114402		428006	389094	1
		518		17161.1	0.452507	12041.5	0.403954		5119.64	0.0485532	105444		435346	391912	1
		519		15561.8	0.40923	10425	0.364289		5136.83	0.044941	114302		393668	353864	1
		520		17302.1	0.395989	11568.8	0.349909		5733.25	0.0460804	124418		378687	338340	1
		521		16864.5	0.470024	11210.3	0.406125		5654.26	0.0638997	88486.5		453160	394915	1
		522		16821.5	0.389957	11389.3	0.343448		5432.14	0.0465097	116796		373136	332058	1
		523		17415.3	0.434873	12081.2	0.389018		5334.13	0.0458552	116326		417458	376937	1
		524		14180.6	0.390387	9305.77	0.349212		4874.78	0.0411746	118393		376206	339907	1
		525		17661.4	0.444971	11882.8	0.388141		5778.6	0.0568296	101683		427309	376258	1
		526		15726.3	0.437041	10374.4	0.390408		5351.94	0.0466327	114768		421314	380034	1
		527		15991.3	0.4074	10243.9	0.363479		5747.35	0.0439212	130856		391409	353235	1
		528		14689.7	0.423296	9094.91	0.383538		5594.77	0.0397574	140723		408606	374444	1
		529		16263.3	0.442959	10754.9	0.400484		5508.35	0.0424758	129682		426696	389729	1
		530		17338.8	0.397131	11004.3	0.355117		6334.57	0.0420142	150772		379792	344113	1
		531		13958.9	0.44716	8972.39	0.395913		4986.5	0.0512471	97303.1		433201	386941	1
		532		14475	0.426667	9776.27	0.375511		4698.68	0.0511567	91848.8		412192	365734	1
		533		17384.9	0.412997	11622	0.359076		5762.92	0.0539211	106877		395612	347454	1
		534		15395.2	0.415368	10206.2	0.371191		5188.91	0.044177	117457		399973	360985	1
		535		17330.2	0.433699	11469.7	0.386906		5860.48	0.046793	125243		416369	375436	1
		536		18172.9	0.429935	12429.4	0.37187		5743.47	0.0580648	98914.9		411762	359440	1
		537		16362.5	0.451323	10596.1	0.407694		5766.34	0.0436288	132168		434960	397098	1
		538		16011.9	0.416624	10449.2	0.370761		5562.73	0.0458625	121291		400612	360312	1
		539		15919.4	0.440531	10552.4	0.389138		5367.05	0.0513924	104433		424611	378586	1
		540		15696.4	0.386846	10760.5	0.339105		4935.94	0.0477415	103389		371150	328344	1
		541		15992.1	0.408062	10601.8	0.35623		5390.3	0.0518323	103995		392070	345628	1
		542		16351.8	0.408938	10668.9	0.361169		5682.94	0.0477688	118968		392586	350500	1
		543		18467.6	0.397921	12629.9	0.352621		5837.71	0.0452992	128870		379453	339992	1
		544		15896.9	0.36088	10514.1	0.334407		5382.8	0.0264728	203333		344983	323893	1
		545		18352.5	0.424802	12329	0.374276		6023.51	0.0505259	119216		406449	361947	1
		546		16016.5	0.389473	10583.2	0.34831		5433.34	0.0411637	131993		373457	337727	1
		547		16646.1	0.407007	11473	0.364763		5173.09	0.0422435	122459		390361	353290	1
		548		16916.1	0.454183	11258.5	0.407761		5657.64	0.0464223	121873		437267	396502	1
		549		13715.1	0.446586	8658.56	0.38973		5056.53	0.0568555	88936.5		432871	381072	1
		550		16412.1	0.457048	11183	0.409159		5229.04	0.0478886	109192		440636	397976	1
		551		17029.4	0.414793	11201.9	0.376275		5827.47	0.0385182	151291		397764	365073	1
		552		15207.2	0.432289	9919.89	0.385949		5287.29	0.0463401	114097		417082	376029	1
		553		16800.9	0.431655	11501.8	0.380493		5299.14	0.0511621	103575		414854	368991	1
		554		15763	0.397387	10281.6	0.357839		5481.42	0.0395482	138601		381624	347557	1
		555		16517.7	0.398558	11193.1	0.356154		5324.62	0.0424036	125570		382040	344961	1
		556		17708.7	0.405962	12416	0.367168		5292.66	0.0387936	136431		388253	354752	1
		557		16273.7	0.407518	10781.9	0.360427		5491.76	0.0470914	116619		391245	349645	1
		558		16243.5	0.402748	11126.5	0.364318		5116.97	0.0384292	133153		386504	353192	1
		559		14751.2	0.402821	9510.35	0.361879		5240.83	0.0409424	128005		388070	352369	1
		560		14941.7	0.46801	9562.16	0.40865		5379.59	0.0593595	90627.3		453068	399088	1
		561		15556.3	0.405975	9778.91	0.366125		5777.39	0.0398504	144977		390419	356346	1
		562		16166.8	0.415381	10685.3	0.363405		5481.46	0.0519762	105461		399215	352720	1
		563		16350.8	0.430099	10851.4	0.386422		5499.4	0.0436775	125909		413748	375570	1
		564		17382.3	0.385229	11967.1	0.338195		5415.24	0.0470341	115134		367846	326228	1
		565		15560.6	0.38548	10312.9	0.343605		5247.67	0.0418743	125320		369919	333292	1
		566		15586	0.378657	10657.3	0.34158		4928.66	0.0370772	132930		363071	330923	1
		567		17385.5	0.391615	12003.8	0.351134		5381.61	0.0404809	132942		374230	339131	1
		568		15056.6	0.413852	10035.4	0.37724		5021.17	0.0366123	137144		398796	367205	1
		569		13424.6	0.411839	8468.58	0.375814		4956.04	0.0360247	137574		398414	367345	1
		570		15621.1	0.398955	10594.3	0.352248		5026.83	0.046707	107625		383334	341654	1
		571		14334.8	0.427118	9585.08	0.379413		4749.73	0.0477058	99563.1		412784	369828	1
		572		15131.7	0.411729	9753.21	0.36335		5378.48	0.0483786	111175		396597	353597	1
		573		14968.4	0.394962	9713.8	0.347635		5254.62	0.0473264	111029		379993	337921	1
		574		14540.3	0.418147	9643.17	0.374634		4897.16	0.0435126	112546		403606	364991	1
		575		14687.6	0.395669	9778.06	0.3565		4909.58	0.0391688	125344		380982	346722	1
		576		13358.7	0.345192	8292.94	0.311502		5065.71	0.0336898	150363		331833	303209	1
		577		13995.9	0.428563	8991.49	0.379616		5004.36	0.0489477	102239		414567	370624	1
		578		15858.1	0.410591	10554.4	0.36984		5303.7	0.0407513	130148		394733	359285	1
		579		16346.3	0.430846	11176.3	0.386093		5169.91	0.0447528	115522		414499	374917	1
		580		18896	0.40791	12603	0.367751		6293	0.0401582	156705		389014	355148	1
		581		16859.5	0.442409	11254.6	0.385095		5604.94	0.0573134	97794.6		425549	373841	1
		582		15267	0.425338	10181	0.375189		5086.08	0.0501496	101418		410071	365008	1
		583		16429	0.432391	10896.7	0.383371		5532.31	0.0490198	112859		415962	372474	1
		584		17614.8	0.437562	11773.8	0.383614		5840.96	0.053948	108270		419948	371841	1
		585		17228.7	0.402087	11004.7	0.36237		6224.02	0.039717	156709		384858	351365	1
		586		14948.5	0.448022	9913.95	0.406557		5034.58	0.0414648	121418		433073	396643	1
		587		16518.3	0.408312	10805.4	0.367735		5712.92	0.040577	140792		391794	356930	1
		588		14809.1	0.441966	9859.83	0.38385		4949.27	0.058116	85161.9		427157	373990	1
		589		16337.5	0.469057	10717.2	0.408536		5620.3	0.0605208	92865.6		452719	397819	1
		590		18402.2	0.429752	12362.2	0.379798		6039.96	0.0499538	120911		411350	367436	1
		591		16063.1	0.448741	11068.7	0.389933		4994.32	0.0588083	84925.5		432678	378864	1
		592		15944.2	0.437395	10555.3	0.387378		5388.92	0.0500174	107741		421451	376822	1
		593		15080.2	0.41885	9581.81	0.378764		5498.43	0.0400866	137164		403770	369182	1
		594		18351.7	0.38444	12421	0.350709		5930.75	0.0337306	175827		366088	338288	1
		595		15064.8	0.391237	9647.25	0.356726		5417.56	0.0345116	156978		376173	347079	1
		596		13394.8	0.450339	8387.81	0.400509		5006.98	0.0498302	100481		436945	392121	1
		597		15694.5	0.433748	10594.9	0.381389		5099.52	0.052359	97395.2		418053	370794	1
		598		12717.5	0.438704	7978.84	0.378692		4738.62	0.0600116	78961.8		425986	370713	1
		599		17663.8	0.419828	12230.1	0.368609		5433.68	0.0512192	106087		402164	356378	1
		600		15801.9	0.434131	10668	0.379461		5133.85	0.0546697	93906.6		418329	368793	1
		601		16498.1	0.434311	10917.2	0.384521		5580.9	0.0497904	112088		417813	373603	1
		602		14705.7	0.433939	9697.01	0.37582		5008.7	0.0581188	86180.5		419233	366123	1
		603		16936.8	0.435364	11297.3	0.391558		5639.54	0.0438054	128741		418427	380261	1
		604		17950.6	0.464284	12454.8	0.417939		5495.75	0.046345	118584		446333	405484	1
		605		18119.7	0.435194	12047.9	0.380885		6071.81	0.054309	111801		417074	368837	1
		606		16203	0.403763	10565.9	0.358492		5637.19	0.0452706	124522		387560	347926	1
		607		15931.8	0.429905	10916.1	0.384762		5015.71	0.0451433	111106		413974	373846	1
		608		15090.7	0.399647	10054.7	0.361787		5035.92	0.0378596	133016		384556	351732	1
		609		15713.8	0.453761	10133.2	0.40328		5580.65	0.0504817	110548		438047	393146	1
		610		19168.7	0.407676	12814.8	0.35808		6353.92	0.0495962	128113		388508	345265	1
		611		14830	0.404572	9999.84	0.360505		4830.21	0.0440673	109610		389742	350505	1
		612		16140.9	0.400529	10873.6	0.357757		5267.3	0.0427722	123148		384388	346883	1
		613		16850.1	0.43015	11006.5	0.378683		5843.68	0.0514673	113541		413300	367677	1
		614		15760.2	0.436927	10225.6	0.384681		5534.57	0.0522451	105935		421166	374456	1
		615		14787.6	0.404168	9862.08	0.364703		4925.55	0.0394653	124807		389381	354841	1
		616		16795	0.412645	11216.1	0.36604		5578.88	0.0466056	119704		395850	354824	1
		617		15791.6	0.462553	10570.8	0.417729		5220.82	0.0448246	116472		446762	407158	1
		618		14167.6	0.436205	9578.42	0.386541		4589.16	0.0496648	92402.8		422038	376962	1
		619		16241.1	0.445759	11038.8	0.392587		5202.23	0.0531716	97838.5		429517	381548	1
		620		13027.9	0.441121	8556.68	0.388142		4471.21	0.0529783	84397		428093	379586	1
		621		18021.2	0.396388	12322.4	0.369583		5698.84	0.0268051	212603		378367	357261	1
		622		17444.6	0.423447	12128.6	0.379225		5316.05	0.0442216	120214		406002	367096	1
		623		17101.4	0.404457	11705.5	0.356937		5395.93	0.0475191	113553		387355	345232	1
		624		14399.2	0.414239	9469.15	0.368924		4930.09	0.0453148	108796		399840	359455	1
		625		14914.7	0.470601	9605.42	0.421357		5309.26	0.0492447	107814		455687	411751	1
		626		15784.4	0.407114	10580.5	0.36598		5203.97	0.0411334	126514		391329	355400	1
		627		15909.2	0.440315	10778.9	0.389568		5130.33	0.0507463	101097		424406	378790	1
		628		14242	0.432383	9491.35	0.384327		4750.69	0.0480563	98856.8		418141	374835	1
		629		16017.3	0.450952	9949.47	0.403003		6067.8	0.0479491	126547		434934	393053	1
		630		16378.8	0.445304	11279.2	0.39131		5099.58	0.0539941	94446.9		428925	380031	1
		631		15613.1	0.390701	10472	0.348811		5141.02	0.0418905	122725		375088	338339	1
		632		16254.5	0.43286	10716.7	0.386529		5537.85	0.0463309	119528		416605	375812	1
		633		14722	0.377521	9722.87	0.332758		4999.16	0.0447627	111681		362799	323036	1
		634		15883.9	0.434026	10853	0.390539		5030.89	0.0434875	115686		418142	379686	1
		635		15833.4	0.397898	10397	0.352922		5436.39	0.0449759	120873		382065	342525	1
		636		16903	0.403636	11340.1	0.359955		5562.89	0.043681	127353		386733	348615	1
		637		14762.3	0.42365	9669.5	0.379626		5092.81	0.0440238	115683		408887	369956	1
		638		14631.5	0.395909	9701.34	0.350679		4930.17	0.04523	109002		381278	340978	1
		639		15713.6	0.393674	10688.6	0.346067		5025.01	0.0476071	105552		377960	335378	1
		640		14465.5	0.404032	9652.18	0.355589		4813.31	0.0484434	99359.5		389566	345936	1
		641		16174	0.415043	10832.3	0.370854		5341.71	0.0441884	120885		398869	360022	1
		642		15883.3	0.430538	10336.6	0.380322		5546.69	0.0502158	110457		414655	369985	1
		643		13979.1	0.404574	8728.15	0.351626		5250.99	0.0529484	99171.9		390595	342898	1
		644		14578.4	0.456045	9622.91	0.404386		4955.5	0.0516594	95926.6		441466	394763	1
		645		15418.1	0.43673	10145.3	0.383295		5272.79	0.0534345	98677.6		421312	373150	1
		646		14710.6	0.415829	9200.81	0.377724		5509.75	0.0381056	144592		401119	368523	1
		647		15041.8	0.390831	9815.61	0.350862		5226.21	0.0399687	130758		375789	341047	1
		648		16883.9	0.393651	11164.7	0.359778		5719.15	0.0338736	168838		376767	348613	1
		649		15632.4	0.459852	10280.4	0.407337		5352.03	0.0525145	101915		444220	397057	1
		650		15507.4	0.399202	10071.8	0.356787		5435.61	0.0424152	128152		383695	346715	1
		651		16352.7	0.425157	10924.1	0.375707		5428.62	0.04945	109780		408804	364783	1
		652		16848.3	0.412911	10923.6	0.370338		5924.74	0.042573	139167		396063	359415	1
		653		18593.7	0.410046	12062	0.367889		6531.69	0.0421565	154939		391452	355827	1
		654		16497.1	0.397819	11434.5	0.349813		5062.6	0.0480059	105458		381322	338379	1
		655		16242.3	0.412475	10768	0.375289		5474.31	0.0371862	147214		396233	364521	1
		656		14507.8	0.405743	9662.42	0.365644		4845.37	0.040099	120835		391235	355981	1
		657		17018.7	0.438089	11489.8	0.384586		5528.86	0.0535033	103337		421071	373096	1
		658		16182.1	0.434622	10761.1	0.386116		5420.99	0.0485055	111760		418440	375355	1
		659		15513.4	0.407646	10092.7	0.363925		5420.67	0.0437202	123986		392132	353833	1
		660		15290.2	0.401532	10247.5	0.354682		5042.66	0.04685	107634		386242	344435	1
		661		16321	0.382167	10847.8	0.335832		5473.24	0.0463348	118124		365846	324984	1
		662		17864.4	0.39683	12168.6	0.351846		5695.78	0.0449836	126619		378966	339678	1
		663		14813.1	0.459386	9862.64	0.400085		4950.48	0.0593013	83480		444573	390222	1
		664		16101.7	0.419228	10851	0.376963		5250.62	0.0422648	124231		403126	366112	1
		665		14064.5	0.383247	9232.29	0.343667		4832.18	0.0395804	122085		369183	334435	1
		666		15640.6	0.421107	10241.2	0.372403		5399.41	0.0487041	110861		405466	362162	1
		667		16376	0.37043	10949.1	0.329808		5426.91	0.0406211	133598		354053	318859	1
		668		17475.6	0.419134	11601.4	0.375975		5874.24	0.0431591	136107		401659	364374	1
		669		14738.7	0.406225	9641.46	0.373937		5097.27	0.0322888	157865		391487	364295	1
		670		17171.8	0.460322	11475	0.406862		5696.77	0.0534602	106561		443150	395387	1
		671		15925.5	0.415857	10573.5	0.366172		5352.06	0.0496851	107720		399931	355598	1
		672		14925.9	0.421728	10102.9	0.368346		4822.91	0.0533819	90347.2		406802	358243	1
		673		15829.2	0.411926	10257.5	0.366305		5571.64	0.0456209	122129		396097	356047	1
		674		16413.3	0.435479	10947.9	0.387429		5465.41	0.0480503	113744		419066	376481	1
		675		16004.7	0.427645	10837.2	0.373651		5167.59	0.0539939	95707.1		411640	362814	1
		676		17903.3	0.42409	12155.6	0.386395		5747.62	0.0376953	152476		406187	374239	1
		677		15879.4	0.423419	10390.3	0.373709		5489.14	0.04971	110423		407540	363319	1
		678		15998.2	0.428571	10488.6	0.377463		5509.57	0.051108	107802		412573	366974	1
		679		16237.3	0.406744	11001.9	0.362524		5235.45	0.0442191	118398		390506	351523	1
		680		15276.9	0.443125	10249.9	0.392926		5026.99	0.0501989	100142		427848	382676	1
		681		15332.7	0.392172	10124	0.346006		5208.69	0.0461667	112824		376840	335882	1
		682		16344.5	0.432725	11121	0.385852		5223.54	0.0468729	111441		416381	374731	1
		683		16556.8	0.407962	11166.6	0.363774		5390.12	0.0441879	121982		391405	352607	1
		684		15588.2	0.46372	10482.8	0.409909		5105.45	0.0538113	94876.9		448132	399426	1
		685		14374.2	0.433336	9458.24	0.385168		4915.93	0.0481677	102059		418962	375710	1
		686		16673.4	0.500503	11144.2	0.439136		5529.21	0.0613671	90100.6		483830	427992	1
		687		14916.8	0.437744	9882.15	0.389936		5034.63	0.0478078	105310		422827	380054	1
		688		17009.2	0.402595	11444.5	0.353636		5564.7	0.0489583	113662		385586	342192	1
		689		16833.1	0.451279	10913.7	0.399906		5919.35	0.0513724	115224		434446	388993	1
		690		17251.8	0.4317	11599.3	0.381863		5652.49	0.049837	113420		414448	370264	1
		691		17227.6	0.417603	11510.9	0.370737		5716.71	0.0468661	121980		400375	359226	1
		692		17239.4	0.441855	11618.3	0.392906		5621.07	0.0489496	114834		424616	381288	1
		693		18213.4	0.411843	12525.2	0.371582		5688.17	0.0402615	141281		393630	359057	1
		694		14716.3	0.423193	9744.95	0.375008		4971.32	0.0481856	103170		408477	365263	1
		695		18093.5	0.461729	12328.9	0.402819		5764.62	0.0589104	97853.9		443635	390490	1
		696		14829.2	0.442699	9544.39	0.395966		5284.81	0.0467323	113087		427869	386422	1
		697		13935.6	0.429488	9348.72	0.3827		4586.9	0.0467882	98035.3		415552	373351	1
		698		17112	0.423342	11190.5	0.374302		5921.47	0.0490402	120747		406230	363111	1
		699		14453.8	0.438172	9329.56	0.386205		5124.2	0.051966	98606.7		423718	376876	1
		700		17473	0.403885	11957.5	0.355117		5515.56	0.0487677	113099		386412	343160	1
		701		13549.6	0.416038	8504.29	0.370443		5045.28	0.0455947	110655		402489	361939	1
		702		15343.8	0.373897	10414.5	0.327596		4929.29	0.0463011	106462		358554	317182	1
		703		16562.7	0.404266	11075.9	0.361762		5486.82	0.0425043	129089		387704	350686	1
		704		15493	0.383893	9988.79	0.338423		5504.23	0.0454708	121050		368400	328434	1
		705		13709.2	0.407676	8805.61	0.361533		4903.57	0.0461423	106271		393967	352728	1
		706		14787.4	0.455256	9548.33	0.401972		5239.11	0.0532847	98322.9		440469	392423	1
		707		13843.7	0.42235	8859.86	0.381722		4983.87	0.0406278	122672		408506	372862	1
		708		14886.3	0.408738	10089.5	0.374821		4796.85	0.033917	141429		393852	364732	1
		709		16611.6	0.442532	10631.6	0.398801		5980.01	0.0437307	136746		425920	388169	1
		710		15144.9	0.401467	10049	0.356874		5095.87	0.0445929	114275		386322	346825	1
		711		16421.4	0.351665	11099.8	0.317952		5321.61	0.033713	157850		335244	306852	1
		712		15152.2	0.395373	10132.5	0.347375		5019.74	0.0479975	104583		380221	337243	1
		713		15832.2	0.376269	10767.7	0.330181		5064.45	0.046088	109887		360437	319413	1
		714		17044.3	0.374374	11449.9	0.338619		5594.42	0.0357556	156463		357330	327169	1
		715		14955.5	0.417887	9961.42	0.377835		4994.09	0.0400526	124688		402932	367873	1
		716		16863.7	0.423012	11498	0.378627		5365.73	0.044385	120891		406148	367129	1
		717		16233.3	0.407358	10614.3	0.364002		5618.99	0.0433554	129603		391124	353388	1
		718		16686.3	0.407283	11646.9	0.368652		5039.32	0.0386302	130450		390596	357005	1
		719		15113.7	0.427381	9694.81	0.375282		5418.84	0.052099	104010		412268	365588	1
		720		16323.3	0.401477	10903.9	0.356506		5419.45	0.0449706	120511		385154	345603	1
		721		17060.8	0.388694	11439.6	0.348872		5621.22	0.0398221	141158		371633	337432	1
		722		15618.3	0.426991	10501.5	0.377928		5116.8	0.0490633	104290		411373	367426	1
		723		15436.5	0.41574	10361.9	0.367702		5074.63	0.0480386	105636		400304	357340	1
		724		15290.3	0.372184	10392.4	0.34486		4897.93	0.0273242	179253		356894	334467	1
		725		14615.8	0.426278	9752.99	0.385704		4862.76	0.0405736	119850		411662	375951	1
		726		17317.9	0.436904	11226.6	0.399316		6091.29	0.0375888	162051		419587	388089	1
		727		13667.5	0.419219	9119.61	0.377504		4547.87	0.0417142	109024		405551	368385	1
		728		14439	0.432635	9510.69	0.38373		4928.3	0.048905	100773		418196	374220	1
		729		16196.2	0.380936	9763.67	0.34706		6432.53	0.0338752	189889		364739	337297	1
		730		15129	0.417574	9920.62	0.372733		5208.4	0.0448402	116155		402445	362813	1
		731		13333.5	0.382835	8547.66	0.32954		4785.86	0.0532952	89799.2		369501	320992	1
		732		15388.6	0.416851	10032.4	0.368738		5356.18	0.048113	111325		401462	358705	1
		733		15619	0.426809	10184.5	0.3827		5434.47	0.0441091	123205		411190	372515	1
		734		16820.7	0.373917	11424.7	0.342669		5396.02	0.0312487	172680		357097	331244	1
		735		15807.5	0.435624	10709.5	0.387018		5098.02	0.0486064	104884		419817	376308	1
		736		13811.9	0.405761	8878.33	0.358605		4933.54	0.0471563	104621		391950	349727	1
		737		16705.2	0.419763	11358	0.372947		5347.21	0.0468165	114216		403058	361589	1
		738		15931	0.450852	10473	0.396827		5458.02	0.0540247	101028		434921	386354	1
		739		16737	0.427508	11431.6	0.379045		5305.41	0.0484627	109474		410771	367614	1
		740		15381.8	0.439645	9566.75	0.38433		5815.03	0.0553147	105126		424263	374763	1
		741		16450.2	0.434771	10797	0.388656		5653.22	0.0461148	122590		418321	377859	1
		742		17472.7	0.433378	11990.1	0.386477		5482.64	0.0469007	116899		415905	374487	1
		743		15592.7	0.437902	10711.5	0.388344		4881.19	0.0495588	98492.9		422310	377632	1
		744		16789.5	0.449152	11397.7	0.400577		5391.88	0.0485756	111000		432363	389179	1
		745		17069.2	0.395703	11630	0.347416		5439.25	0.0482872	112644		378633	335786	1
		746		15307.4	0.369767	9651.16	0.335311		5656.23	0.0344554	164161		354460	325660	1
		747		17003.2	0.405431	11203	0.359773		5800.17	0.0456579	127035		388428	348570	1
		748		14421.6	0.39373	9663.6	0.352377		4757.98	0.041353	115058		379308	342713	1
		749		13658	0.443443	8893.42	0.393203		4764.61	0.0502404	94836.1		429785	384309	1
		750		16277.7	0.391859	10719	0.341827		5558.68	0.050032	111102		375582	331108	1
		751		16038.6	0.441882	10911.8	0.398161		5126.79	0.0437217	117260		425844	387249	1
		752		15589.7	0.368654	10498.4	0.326726		5091.38	0.0419283	121431		353064	316227	1
		753		15608.6	0.414612	10215.7	0.367977		5392.95	0.0466349	115642		399003	357761	1
		754		17493.1	0.430959	12027.2	0.387585		5465.95	0.043375	126016		413466	375557	1
		755		17638.4	0.447317	11187.5	0.408423		6450.94	0.0388935	165862		429678	397236	1
		756		16084.5	0.381242	10731.6	0.341754		5352.95	0.0394873	135561		365157	331023	1
		757		14690.3	0.436908	9377.33	0.385908		5312.99	0.0510008	104175		422218	376530	1
		758		16121	0.418475	10754.5	0.382332		5366.56	0.0361429	148482		402354	371577	1
		759		14671.8	0.427327	9700.37	0.39044		4971.48	0.0368866	134777		412655	380740	1
		760		16205.1	0.434086	10371.8	0.382731		5833.31	0.0513554	113587		417881	372359	1
		761		15997.8	0.367557	10453.2	0.337513		5544.68	0.0300447	184548		351559	327059	1
		762		16307.1	0.38614	10315.6	0.336651		5991.55	0.0494895	121067		369833	326335	1
		763		15056.7	0.436202	10097	0.385388		4959.68	0.0508133	97605.9		421145	375291	1
		764		14537.9	0.415769	9636.13	0.37146		4901.77	0.0443089	110627		401231	361824	1
		765		14392.5	0.445122	9335.19	0.382319		5057.29	0.0628024	80527		430729	372984	1
		766		15857.3	0.421732	10622	0.368345		5235.35	0.053387	98064.1		405875	357723	1
		767		20007.2	0.450456	13629.2	0.404341		6378.04	0.0461156	138305		430449	390711	1
		768		15772.8	0.377874	10369.7	0.347819		5403.11	0.0300541	179779		362101	337450	1
		769		15710.2	0.449305	10592.9	0.404028		5117.21	0.0452772	113020		433595	393435	1
		770		15741	0.440299	10327.7	0.398388		5413.35	0.0419107	129164		424557	388060	1
		771		17450.1	0.396969	11850.7	0.360047		5599.32	0.0369215	151655		379519	348197	1
		772		15733.5	0.424262	10583.7	0.37559		5149.78	0.0486728	105804		408529	365006	1
		773		16142.1	0.394093	10979	0.343761		5163.13	0.0503325	102580		377951	332782	1
		774		17962.7	0.443848	12225	0.398391		5737.68	0.0454565	126224		425885	386166	1
		775		16764.6	0.395757	11133.9	0.355434		5630.65	0.040323	139639		378993	344300	1
		776		15513.9	0.424177	10131.4	0.379207		5382.49	0.04497	119691		408664	369076	1
		777		14252.1	0.416204	9434.33	0.373427		4817.79	0.0427773	112625		401952	363993	1
		778		17317.9	0.416917	11510.3	0.378076		5807.67	0.0388411	149524		399599	366566	1
		779		15553.7	0.412268	10377.9	0.370625		5175.8	0.0416434	124289		396715	360247	1
		780		15425.9	0.415803	10105.9	0.373434		5320.01	0.0423693	125563		400377	363328	1
		781		15258.5	0.401929	10106.1	0.360946		5152.35	0.0409829	125719		386670	350840	1
		782		14140.5	0.431888	9203.33	0.381077		4937.13	0.0508103	97168		417747	371874	1
		783		16646.8	0.386785	11261.9	0.347126		5384.86	0.0396585	135781		370138	335864	1
		784		16715.5	0.426276	11043.2	0.380044		5672.36	0.046232	122694		409560	369001	1
		785		14961.8	0.426049	9771.29	0.376534		5190.47	0.0495147	104827		411087	366763	1
		786		15301.5	0.409944	10163.2	0.364804		5138.24	0.0451396	113830		394643	354641	1
		787		17202.4	0.440419	11502.1	0.38772		5700.24	0.0526987	108167		423217	376218	1
		788		17039.2	0.420906	11226.8	0.372103		5812.43	0.0488026	119101		403867	360877	1
		789		16091.7	0.449089	10580.2	0.394002		5511.45	0.0550873	100049		432997	383422	1
		790		14291.5	0.441544	9147.36	0.393165		5144.16	0.0483788	106331		427252	384017	1
		791		17312.7	0.470486	11597.1	0.419544		5715.6	0.0509415	112199		453173	407947	1
		792		14019	0.360283	8616.82	0.323147		5402.18	0.0371353	145473		346264	314531	1
		793		16303.9	0.44052	10851	0.389666		5452.9	0.0508539	107227		424216	378815	1
		794		16064.3	0.378471	10951.6	0.344515		5112.75	0.0339557	150571		362407	333564	1
		795		16175.4	0.404124	11032.1	0.363419		5143.34	0.0407052	126356		387949	352387	1
		796		16051.1	0.4102	10787.4	0.365994		5263.66	0.044206	119071		394149	355206	1
		797		17257.5	0.367696	11592.3	0.329975		5665.13	0.0377211	150185		350438	318382	1
		798		14748.1	0.410671	9825.17	0.362672		4922.89	0.0479987	102563		395923	352847	1
		799		16285.8	0.436337	10850.6	0.389929		5435.24	0.0464077	117119		420051	379079	1
		800		18766.6	0.431048	12842.3	0.378379		5924.26	0.0526692	112481		412281	365536	1
		801		15859.5	0.415474	10925.4	0.370555		4934.04	0.0449189	109843		399614	359629	1
		802		16508.1	0.426367	11388.9	0.379189		5119.18	0.0471781	108508		409859	367800	1
		803		14692.8	0.458375	9480.47	0.402975		5212.38	0.0553995	94087.1		443682	393495	1
		804		15925.4	0.432194	10542.6	0.376299		5382.76	0.0558952	96300.9		416269	365757	1
		805		16170.9	0.417738	10927.3	0.362059		5243.59	0.0556788	94175.7		401567	351132	1
		806		13372.6	0.395703	8698.45	0.351654		4674.15	0.0440494	106112		382331	342955	1
		807		19565.6	0.425941	13457	0.374777		6108.65	0.0511647	119392		406376	361320	1
		808		16085.2	0.390915	10635	0.358675		5450.25	0.0322403	169051		374830	348040	1
		809		14938.5	0.38436	9446.72	0.346689		5491.8	0.037671	145783		369422	337242	1
		810		15429.2	0.423176	10457.6	0.37007		4971.53	0.0531059	93615.3		407747	359612	1
		811		17821.9	0.41833	11143.3	0.373005		6678.59	0.0453241	147352		400508	361862	1
		812		14994.5	0.369311	9987.25	0.346062		5007.27	0.0232492	215374		354317	336075	1
		813		14601.7	0.404193	9293.79	0.348935		5307.96	0.055258	96057.8		389591	339641	1
		814		16478.6	0.429798	11124.7	0.378724		5353.95	0.051074	104827		413320	367600	1
		815		14815.8	0.41505	9869.15	0.367467		4946.65	0.0475827	103959		400234	357598	1
		816		15974.6	0.420119	10595.2	0.372917		5379.41	0.0472021	113965		404145	362322	1
		817		16117.5	0.449246	10792.2	0.399647		5325.35	0.0495984	107369		433128	388855	1
		818		16997.2	0.403237	11388.4	0.360501		5608.85	0.0427364	131243		386240	349112	1
		819		17905.2	0.364043	11817.4	0.339094		6087.84	0.0249486	244015		346138	327277	1
		820		14715.3	0.400418	9724.67	0.355209		4990.64	0.0452094	110389		385703	345484	1
		821		16542.4	0.422853	11392.8	0.380572		5149.6	0.0422808	121795		406311	369179	1
		822		15100	0.425958	9764.93	0.375051		5335.12	0.0509079	104799		410858	365286	1
		823		15980.3	0.389543	10565.6	0.341874		5414.64	0.0476697	113587		373563	331308	1
		824		15291.2	0.453631	10380.5	0.394115		4910.78	0.0595166	82511.1		438340	383734	1
		825		14430.1	0.455506	9117.9	0.406291		5312.16	0.0492154	107937		441076	397173	1
		826		16125.1	0.43792	10460.4	0.399093		5664.76	0.0388273	145896		421795	388632	1
		827		15416.5	0.407208	10209.5	0.363002		5206.98	0.0442054	117791		391791	352793	1
		828		16858.7	0.465785	11162.2	0.415198		5696.53	0.0505875	112608		448926	404035	1
		829		16499.8	0.375057	11918.2	0.336921		4581.62	0.038136	120139		358557	325003	1
		830		15015.5	0.469267	9609.17	0.412907		5406.34	0.0563603	95924.7		454252	403298	1
		831		17758.4	0.456542	11995.3	0.404203		5763.1	0.052339	110111		438784	392208	1
		832		13932	0.430544	9000.26	0.381688		4931.73	0.0488556	100945		416612	372688	1
		833		15090.5	0.435689	10267.9	0.38229		4822.54	0.0533988	90311.7		420598	372022	1
		834		15807	0.379036	10447.8	0.346505		5359.23	0.0325316	164739		363229	336057	1
		835		17928.8	0.392141	11655.1	0.348161		6273.7	0.0439803	142648		374213	336506	1
		836		18839.9	0.389787	12656.2	0.35708		6183.65	0.0327072	189061		370947	344424	1
		837		14900.6	0.424642	9404.73	0.376348		5495.9	0.0482934	113802		409741	366944	1
		838		17057	0.45819	10904.6	0.403591		6152.38	0.0545999	112681		441133	392686	1
		839		15174.8	0.441368	10210.4	0.388184		4964.43	0.0531844	93343.7		426194	377974	1
		840		17214.7	0.416845	11539.8	0.38551		5674.91	0.0313355	181101		399630	373970	1
		841		16317.4	0.410298	10979.5	0.367225		5337.87	0.0430731	123926		393981	356245	1
		842		15005.7	0.409772	9500.02	0.367197		5505.66	0.042575	129317		394766	357697	1
		843		15681.5	0.437496	10692.4	0.386374		4989.15	0.0511222	97592.5		421815	375682	1
		844		16717.5	0.386773	10813.4	0.349859		5904.12	0.036914	159943		370055	339046	1
		845		16375.9	0.389568	10802.5	0.348386		5573.39	0.0411823	135334		373192	337583	1
		846		17280.7	0.448745	11923	0.398721		5357.76	0.0500241	107103		431464	386798	1
		847		16246.6	0.414286	11452.9	0.365181		4793.73	0.0491052	97621.5		398039	353728	1
		848		18051.6	0.456334	12058.7	0.394322		5992.92	0.062012	96641.2		438282	382263	1
		849		17031.5	0.41879	11428.5	0.378469		5603.07	0.0403214	138960		401759	367040	1
		850		16877.4	0.414931	11353.6	0.365029		5523.88	0.0499011	110697		398053	353676	1
		851		14697.1	0.423387	9750.29	0.379839		4946.78	0.0435479	113594		408690	370089	1
		852		15588.5	0.403556	10238.6	0.365953		5349.9	0.0376035	142272		387968	355714	1
		853		14396.4	0.440705	9698.41	0.396296		4698	0.044409	105789		426308	386597	1
		854		16686.9	0.404747	11316	0.35692		5370.94	0.0478272	112299		388060	345604	1
		855		16371.1	0.428678	10889.1	0.378867		5482.07	0.0498108	110058		412307	367978	1
		856		16309.1	0.423225	10785	0.38573		5524.13	0.0374948	147330		406916	374945	1
		857		16955.4	0.372372	10920.7	0.335062		6034.72	0.0373106	161743		355417	324141	1
		858		17233.3	0.391993	11554.7	0.356446		5678.59	0.0355465	159751		374760	344892	1
		859		17096.8	0.391007	11304.2	0.347139		5792.58	0.0438684	132044		373910	335834	1
		860		14792.2	0.449288	9460.96	0.404924		5331.27	0.0443643	120170		434496	395463	1
		861		17110.2	0.423988	11079.8	0.37736		6030.46	0.0466278	129332		406878	366281	1
		862		13942.3	0.401372	9221.02	0.355584		4721.3	0.0457877	103113		387429	346363	1
		863		15657.9	0.416389	10376.8	0.370623		5281.09	0.0457658	115394		400731	360246	1
		864		17882.7	0.429191	12050.4	0.393216		5832.3	0.0359743	162124		411308	381166	1
		865		18085	0.43365	12413.9	0.390019		5671.12	0.0436309	129979		415565	377605	1
		866		14383.2	0.420426	9312.87	0.385481		5070.28	0.0349444	145096		406043	376168	1
		867		16541	0.391221	11042.5	0.348573		5498.52	0.0426483	128927		374680	337530	1
		868		16054	0.460508	10541.3	0.404283		5512.76	0.0562255	98047.4		444454	393742	1
		869		14428.1	0.383695	9105.76	0.341452		5322.3	0.0422431	125992		369267	332346	1
		870		16487.4	0.399816	11400.8	0.36099		5086.66	0.0388257	131013		383329	349589	1
		871		17787.8	0.430366	12302.7	0.384843		5485.16	0.0455233	120491		412578	372540	1
		872		15457.5	0.386363	10160.8	0.348825		5296.68	0.0375378	141102		370905	338664	1
		873		15483.6	0.438961	10646.3	0.388672		4837.36	0.0502884	96192.4		423477	378026	1
		874		16562.6	0.373819	11259	0.342405		5303.59	0.0314145	168826		357257	331146	1
		875		17266.3	0.428782	11611.1	0.378072		5655.25	0.0507103	111521		411516	366461	1
		876		16916.1	0.410269	11128.3	0.367247		5787.85	0.0430223	134531		393353	356118	1
		877		17159.2	0.406813	11210.9	0.367158		5948.27	0.0396556	149998		389654	355947	1
		878		16889.3	0.396663	10702	0.360723		6187.34	0.03594	172158		379774	350021	1
		879		18050.3	0.410678	12115.2	0.367442		5935.02	0.0432358	137271		392628	355327	1
		880		13785.7	0.411671	8647.05	0.365576		5138.67	0.0460946	111481		397885	356929	1
		881		13835.3	0.391615	9512.27	0.352004		4323.04	0.039611	109137		377780	342492	1
		882		15030.7	0.433502	10279.7	0.387286		4750.93	0.0462155	102799		418471	377006	1
		883		15429.2	0.437339	10303	0.383854		5126.14	0.0534858	95841.1		421910	373550	1
		884		15014.3	0.438273	9858.75	0.375824		5155.54	0.0624486	82556.5		423258	365965	1
		885		15156.9	0.440806	9691.5	0.393936		5465.43	0.0468698	116609		425649	384245	1
		886		15163.1	0.402778	9599.98	0.360276		5563.16	0.0425017	130893		387615	350676	1
		887		16285.5	0.423144	10489.4	0.375353		5796.08	0.0477916	121278		406859	364863	1
		888		17291.1	0.424499	11950.5	0.37719		5340.64	0.0473097	112887		407208	365239	1
		889		15674.1	0.366002	10273.3	0.330496		5400.86	0.0355063	152110		350328	320223	1
		890		16538.6	0.423978	10854.3	0.371155		5684.23	0.0528234	107608		407440	360301	1
		891		17889.1	0.421967	11766.7	0.37755		6122.45	0.044417	137840		404077	365783	1
		892		16840.8	0.407436	11185.4	0.366843		5655.47	0.0405933	139320		390595	355657	1
		893		14285.6	0.441148	9469.82	0.39316		4815.79	0.0479879	100354		426862	383690	1
		894		14908.8	0.448901	9621.09	0.394659		5287.7	0.0542425	97482.6		433992	385038	1
		895		16282.6	0.420174	10782.6	0.376546		5499.95	0.0436277	126065		403891	365763	1
		896		16263.2	0.414026	10823.5	0.367524		5439.71	0.0465022	116977		397763	356700	1
		897		16100.4	0.426386	11198.2	0.372084		4902.22	0.0543015	90277.8		410285	360886	1
		898		16670.7	0.457328	11308.4	0.407283		5362.33	0.0500453	107150		440658	395975	1
		899		14461.8	0.423787	9795.65	0.374663		4666.18	0.0491241	94987.6		409325	364867	1
		900		14917.7	0.422125	9939.24	0.379815		4978.5	0.0423099	117668		407207	369876	1
		901		15498.8	0.395816	10054.9	0.347784		5443.9	0.0480314	113341		380317	337729	1
		902		17058.8	0.387294	11369	0.355977		5689.77	0.0313167	181685		370235	344608	1
		903		16796.3	0.425663	11346.9	0.37755		5449.34	0.0481133	113261		408867	366203	1
		904		15580.7	0.417307	10624.3	0.370564		4956.42	0.0467433	106035		401727	359940	1
		905		17108.4	0.422424	11250.5	0.373793		5857.91	0.0486302	120458		405315	362543	1
		906		18141.2	0.413437	12174	0.372391		5967.16	0.0410458	145378		395295	360217	1
		907		14251.8	0.390927	8943.16	0.349415		5308.62	0.0415114	127883		376675	340472	1
		908		17815.6	0.445276	12572.8	0.397223		5242.87	0.0480524	109107		427460	384651	1
		909		17971.2	0.405108	12467.5	0.35969		5503.7	0.0454178	121179		387136	347222	1
		910		13982.5	0.414898	8942.27	0.373162		5040.24	0.041736	120765		400916	364220	1
		911		16471.2	0.461106	11138.2	0.409798		5333.06	0.0513077	103943		444635	398660	1
		912		13990.5	0.426208	8892.11	0.379111		5098.37	0.0470968	108253		412218	370219	1
		913		14779.9	0.421112	9917.09	0.381806		4862.81	0.0393062	123716		406332	371889	1
		914		16483.8	0.449521	11432.1	0.396642		5051.72	0.0528787	95534.1		433037	385210	1
		915		14743.7	0.468251	9821.98	0.4123		4921.68	0.0559512	87963.7		453508	402478	1
		916		17434.5	0.416452	11863.4	0.374172		5571.14	0.0422801	131767		399018	362309	1
		917		15117	0.407159	9964.08	0.36271		5152.89	0.0444493	115927		392042	352745	1
		918		18044.6	0.38076	11975.1	0.339012		6069.52	0.0417483	145384		362715	327037	1
		919		16510.5	0.453352	11283.1	0.397185		5227.34	0.0561671	93067.6		436841	385902	1
		920		16186.9	0.433442	10643.5	0.385117		5543.39	0.0483245	114712		417255	374474	1
		921		17011.3	0.36833	11589.1	0.324785		5422.28	0.0435445	124523		351318	313196	1
		922		14579.8	0.36918	9948.78	0.329599		4631.02	0.0395813	117000		354601	319650	1
		923		18256.6	0.439664	12542	0.397558		5714.57	0.0421054	135721		421407	385016	1
		924		14450.1	0.410033	9246.94	0.368704		5203.14	0.041329	125896		395583	359457	1
		925		16691.1	0.317402	11414.3	0.291311		5276.81	0.0260913	202244		300711	279897	1
		926		15185	0.406725	10079.9	0.364202		5105.05	0.042523	120054		391541	354123	1
		927		17197.9	0.403614	11887.1	0.366116		5310.78	0.0374983	141627		386417	354229	1
		928		13942.8	0.409326	9126.82	0.36207		4815.97	0.0472552	101914		395383	352944	1
		929		15392.2	0.399974	10202.9	0.363691		5189.38	0.0362836	143023		384582	353488	1
		930		14512.8	0.420101	9438.06	0.374582		5074.71	0.0455184	111487		405588	365144	1
		931		16672.3	0.348436	11648.7	0.310565		5023.62	0.0378715	132649		331764	298916	1
		932		16553.8	0.40541	10969.6	0.358162		5584.19	0.0472472	118191		388856	347193	1
		933		16414.1	0.448457	10746.9	0.39507		5667.2	0.0533862	106155		432043	384324	1
		934		16020.4	0.394351	10710.2	0.345125		5310.19	0.049226	107874		378331	334415	1
		935		15681.3	0.410174	10555.6	0.371072		5125.65	0.0391027	131082		394493	360516	1
		936		14424.3	0.409774	9910.72	0.365141		4513.55	0.0446336	101124		395350	355230	1
		937		15898.2	0.389953	10385.6	0.348923		5512.6	0.04103	134355		374055	338538	1
		938		15550.4	0.476282	10105.1	0.418246		5445.31	0.0580359	93826.5		460732	408141	1
		939		17598.2	0.399514	11790.6	0.366597		5807.66	0.032917	176434		381916	354807	1
		940		15517.4	0.383961	10721.7	0.343589		4795.71	0.0403719	118788		368443	332867	1
		941		15389.1	0.444384	9808.91	0.390632		5580.2	0.0537511	103816		428994	380824	1
		942		15018.3	0.418084	9853.46	0.373355		5164.84	0.0447292	115469		403066	363502	1
		943		15585.3	0.328326	10506	0.302826		5079.33	0.0254998	199191		312740	292320	1
		944		16260.9	0.437474	11044.5	0.383011		5216.43	0.0544635	95778.4		421213	371966	1
		945		14765	0.369251	9709.53	0.325757		5055.44	0.0434941	116233		354486	316047	1
		946		17792.4	0.443212	12208.6	0.393803		5583.81	0.0494093	113011		425420	381595	1
		947		15290.6	0.375685	10366.4	0.332427		4924.22	0.0432582	113833		360394	322060	1
		948		16315.4	0.433251	10850.4	0.377798		5465.04	0.055453	98552.7		416936	366948	1
		949		16519.4	0.440295	11318.5	0.400744		5200.97	0.0395509	131501		423776	389426	1
		950		15670.4	0.382047	10020.3	0.344792		5650.03	0.0372554	151657		366377	334771	1
		951		15687.9	0.4264	10440	0.384273		5247.82	0.0421267	124572		410712	373833	1
		952		13802.2	0.39915	8629.63	0.351803		5172.59	0.0473474	109248		385348	343173	1
		953		15017.1	0.443255	9807.49	0.398047		5209.59	0.0452087	115234		428238	388239	1
		954		13626.4	0.434737	8925.27	0.400733		4701.16	0.0340032	138256		421110	391808	1
		955		14475.9	0.416261	9392.14	0.365342		5083.79	0.0509195	99839.6		401785	355949	1
		956		15784	0.45513	10839.5	0.398622		4944.44	0.0565078	87500.3		439346	387782	1
		957		15179	0.414746	9949.47	0.365777		5229.55	0.0489689	106793		399567	355828	1
		958		16235.3	0.427747	10912.8	0.377957		5322.49	0.0497899	106899		411512	367044	1
		959		15225.2	0.446971	10098.4	0.401535		5126.87	0.0454363	112836		431746	391436	1
		960		16443.5	0.442707	10568.3	0.390925		5875.16	0.0517825	113458		426264	380357	1
		961		14105.4	0.415653	9220	0.370938		4885.36	0.0447151	109255		401548	361718	1
		962		16809.8	0.398642	11143.3	0.361913		5666.47	0.0367291	154277		381832	350770	1
		963		15742	0.357682	10146.6	0.320412		5595.43	0.0372708	150129		341940	310265	1
		964		14576.1	0.370497	9614.34	0.335251		4961.79	0.035246	140776		355920	325636	1
		965		18033.7	0.431463	12011.2	0.381967		6022.5	0.0494959	121677		413429	369956	1
		966		16419.7	0.433803	10719	0.379781		5700.64	0.0540221	105524		417383	369062	1
		967		16087.7	0.376711	10822.9	0.338681		5264.76	0.0380298	138438		360624	327858	1
		968		15807.1	0.409858	10706.6	0.365784		5100.51	0.0440736	115727		394051	355078	1
		969		14448.8	0.422342	8967.76	0.377539		5481.07	0.0448038	122335		407894	368571	1
		970		16443.7	0.398033	10539.5	0.356745		5904.24	0.0412876	143003		381589	346205	1
		971		15861.9	0.436494	10670.5	0.384498		5191.44	0.0519957	99843.7		420632	373828	1
		972		16618.6	0.444042	11446	0.389566		5172.65	0.0544766	94951.7		427424	378120	1
		973		15092.7	0.42086	9863.38	0.369751		5229.35	0.0511092	102317		405767	359887	1
		974		16685.4	0.458012	10955.7	0.398703		5729.73	0.0593085	96609		441326	387747	1
		975		16846.2	0.381647	11262.9	0.337612		5583.38	0.0440353	126793		364801	326349	1
		976		15746.6	0.435363	10239.2	0.386575		5507.44	0.0487874	112887		419616	376336	1
		977		16506.8	0.45253	10985.7	0.406715		5521.1	0.0458146	120510		436023	395729	1
		978		16455.4	0.403633	10963.5	0.371164		5491.86	0.0324683	169145		387177	360201	1
		979		15412.9	0.412525	10178.3	0.367736		5234.55	0.044789	116871		397112	357558	1
		980		13321.5	0.371721	8686.91	0.331184		4634.62	0.0405374	114329		358400	322497	1
		981		15528.5	0.426223	10413.9	0.377902		5114.63	0.0483213	105846		410695	367488	1
		982		14412.8	0.426537	8992.17	0.378156		5420.64	0.0483808	112041		412124	369164	1
		983		16888.5	0.414536	11159.3	0.37096		5729.22	0.0435764	131475		397648	359801	1
		984		16244.9	0.42281	10934.9	0.377001		5309.98	0.045809	115916		406565	366067	1
		985		17021.2	0.403142	11130.9	0.364262		5890.28	0.0388804	151498		386121	353131	1
		986		16317.9	0.42621	10796.2	0.387221		5521.73	0.0389889	141623		409892	376425	1
		987		15494.9	0.434048	10347.4	0.381756		5147.46	0.052292	98436.8		418553	371409	1
		988		14699.7	0.413447	9495.19	0.369747		5204.53	0.0436995	119098		398747	360252	1
		989		16300.5	0.419612	10923.5	0.376369		5376.97	0.0432438	124341		403312	365445	1
		990		17028.7	0.42305	11249.6	0.36491		5779.11	0.0581408	99398.5		406022	353660	1
		991		14400.8	0.393459	9395.09	0.348457		5005.67	0.0450026	111231		379058	339061	1
		992		17025.1	0.437029	11000.3	0.385706		6024.8	0.0513233	117389		420004	374706	1
		993		16376.7	0.452081	11160.2	0.395175		5216.59	0.0569062	91670		435704	384015	1
		994		15212.6	0.43047	9903.93	0.383459		5308.62	0.0470109	112923		415257	373555	1
		995		15992.5	0.397804	10302.7	0.355604		5689.82	0.0422	134830		381811	345301	1
		996		16060.8	0.440393	10668.7	0.382495		5392.14	0.0578987	93130.6		424333	371826	1
		997		17925.9	0.376231	11839.3	0.337613		6086.53	0.038618	157608		358305	325774	1
		998		16812.3	0.451793	11216.7	0.3966		5595.62	0.0551921	101384		434980	385384	1
		999		15753.4	0.401421	10573.3	0.358432		5180.12	0.0429896	120497		385668	347858	1
		1000		16289.9	0.439582	11062.1	0.388922		5227.81	0.0506594	103195		423292	377860	1
