# Supplementary material for: Economic Evaluation of First-Line Camrelizumab for Advanced Non-small-cell Lung Cancer in China
Source: Front Public Health. 2021 Dec 10;9:743558. doi: 10.3389/fpubh.2021.743558 (PMC8702426; doi:10.3389/fpubh.2021.743558)
Supplement: Supplementary file 1 [file Data_Sheet_1.ZIP › Figure 6.xls]

## Sheet: Figure 6
Figure 6 Cost-effectiveness Acceptability Curve for the Scenario Analysis
Abbreviations: quality-adjusted life-years.
		Iteration
			WTP	prob_ce	1-prb_ce
		1	0	0	1
		2	5000	0	1
		3	10000	0	1
		4	15000	0	1
		5	20000	0	1
		6	25000	0.001	0.999
		7	30000	0.416	0.584
		8	35000	0.973	0.027
		9	40000	1	0
		10	45000	1	0
		11	50000	1	0
		12	55000	1	0
		13	60000	1	0
		14	65000	1	0
		15	70000	1	0
		16	75000	1	0
		17	80000	1	0
		18	85000	1	0
		19	90000	1	0
		20	95000	1	0
		21	100000	1	0
		22	105000	1	0
		23	110000	1	0
		24	115000	1	0
		25	120000	1	0
		26	125000	1	0
		27	130000	1	0
		28	135000	1	0
		29	140000	1	0
		30	145000	1	0
		31	150000	1	0
		32	155000	1	0
		33	160000	1	0
		34	165000	1	0
		35	170000	1	0
		36	175000	1	0
		37	180000	1	0
		38	185000	1	0
		39	190000	1	0
		40	195000	1	0
		41	200000	1	0
		42	205000	1	0
		43	210000	1	0
		44	215000	1	0
		45	220000	1	0
		46	225000	1	0
		47	230000	1	0
		48	235000	1	0
		49	240000	1	0
		50	245000	1	0
		51	250000	1	0
		52	255000	1	0
		53	260000	1	0
		54	265000	1	0
		55	270000	1	0
		56	275000	1	0
		57	280000	1	0
		58	285000	1	0
		59	290000	1	0
		60	295000	1	0
		61	300000	1	0
		62	305000	1	0
		63	310000	1	0
		64	315000	1	0
		65	320000	1	0
		66	325000	1	0
		67	330000	1	0
		68	335000	1	0
		69	340000	1	0
		70	345000	1	0
		71	350000	1	0
		72	355000	1	0
		73	360000	1	0
		74	365000	1	0
		75	370000	1	0
		76	375000	1	0
		77	380000	1	0
		78	385000	1	0
		79	390000	1	0
		80	395000	1	0
		81	400000	1	0
		82	405000	1	0
		83	410000	1	0
		84	415000	1	0
		85	420000	1	0
		86	425000	1	0
		87	430000	1	0
		88	435000	1	0
		89	440000	1	0
		90	445000	1	0
		91	450000	1	0
		92	455000	1	0
		93	460000	1	0
		94	465000	1	0
		95	470000	1	0
		96	475000	1	0
		97	480000	1	0
		98	485000	1	0
		99	490000	1	0
		100	495000	1	0
		101	500000	1	0

## Sheet: simulation
1	2	3	4	5	6	7	8	9	10	11	12	13	14	15	16	17	18	19	20
													WTP:	1000000
				new drug		old drug			incremental				net monetary benefit
		iteration		costs	qalys	costs	qalys		costs	qalys	ICER		new drug	old drug			WTP	prob ce
															1
		1		15737.7	0.43567	10449.5	0.389878		5288.18	0.045792	115483		419932	379429	1	1	0	0
		2		14124	0.415876	9448.4	0.370114		4675.57	0.0457617	102172		401752	360665	1	2	25000	0
		3		17387.9	0.390636	11924.4	0.348937		5463.57	0.0416987	131025		373248	337013	1	3	50000	0
		4		15795.3	0.423394	10263.8	0.381098		5531.51	0.0422959	130781		407599	370834	1	4	75000	0
		5		13503.8	0.420066	9058.88	0.380362		4444.92	0.0397042	111951		406562	371303	1	5	100000	0.164
		6		15575.3	0.39453	10001.8	0.356627		5573.56	0.0379031	147047		378955	346625	1	6	125000	0.696
		7		16586.5	0.420664	11231.6	0.373909		5354.9	0.0467557	114529		404078	362677	1	7	150000	0.911
		8		16717.6	0.457636	11088.7	0.406411		5628.9	0.0512258	109884		440919	395322	1	8	175000	0.973
		9		14108.8	0.423196	9343.1	0.382953		4765.72	0.0402429	118424		409087	373610	1	9	200000	0.988
		10		16564.1	0.434752	10944.7	0.375614		5619.45	0.0591379	95022.8		418188	364670	1	10	225000	0.995
		11		15308.2	0.413219	10248.7	0.367446		5059.52	0.0457729	110535		397911	357198	1	11	250000	0.997
		12		15639.1	0.410692	10595.8	0.369595		5043.23	0.0410971	122715		395053	358999	1	12	275000	0.997
		13		14674.1	0.400442	9447.59	0.355221		5226.53	0.0452212	115577		385768	345773	1	13	300000	0.999
		14		15018.9	0.389124	10005.6	0.3493		5013.29	0.0398235	125887		374105	339295	1	14	325000	1
		15		15449.6	0.409559	10233.4	0.365276		5216.2	0.0442832	117792		394109	355042	1	15	350000	1
		16		17566.5	0.431753	11529.3	0.385516		6037.21	0.0462365	130572		414186	373987	1	16	375000	1
		17		15101.6	0.418806	10160.5	0.37718		4941.14	0.0416251	118706		403704	367020	1	17	400000	1
		18		14108.7	0.413572	8999.87	0.366875		5108.87	0.0466975	109404		399464	357875	1	18	425000	1
		19		16052.7	0.451322	10735.4	0.400097		5317.33	0.0512254	103803		435270	389362	1	19	450000	1
		20		16258.7	0.391159	10692.2	0.346805		5566.55	0.0443539	125503		374900	336113	1	20	475000	1
		21		15436.1	0.408931	10109.5	0.363386		5326.62	0.0455445	116954		393495	353277	1	21	500000	1
		22		14613.9	0.444558	9387.23	0.387874		5226.68	0.0566845	92206.6		429944	378486	1	22	525000	1
		23		17610.8	0.429409	12320.2	0.379691		5290.57	0.0497174	106413		411798	367371	1	23	550000	1
		24		14357.4	0.445201	9505.75	0.391095		4851.62	0.0541055	89669.6		430844	381590	1	24	575000	1
		25		15313	0.456766	10392.1	0.410869		4920.85	0.0458974	107214		441453	400477	1	25	600000	1
		26		15144.5	0.384234	10268.4	0.342404		4876.17	0.0418305	116570		369090	332135	1	26	625000	1
		27		15028.7	0.401261	10059.5	0.361059		4969.22	0.040202	123606		386232	350999	1	27	650000	1
		28		15198.9	0.424303	10438.6	0.376368		4760.26	0.0479345	99307.6		409104	365930	1	28	675000	1
		29		15186.3	0.407775	9959.36	0.364754		5226.95	0.0430205	121499		392589	354795	1	29	700000	1
		30		16045.6	0.445275	10444.6	0.389485		5601.01	0.0557899	100395		429229	379040	1	30	725000	1
		31		16604.9	0.434948	11093.2	0.382366		5511.77	0.0525815	104823		418343	371273	1	31	750000	1
		32		17650.1	0.417525	11815.5	0.376795		5834.64	0.0407304	143250		399875	364979	1	32	775000	1
		33		19101.3	0.422701	13134.7	0.379439		5966.54	0.043262	137917		403600	366304	1	33	800000	1
		34		14821.6	0.398004	9961.06	0.355371		4860.58	0.0426327	114011		383182	345410	1	34	825000	1
		35		15832.7	0.412921	10680.8	0.362119		5151.91	0.0508023	101411		397088	351438	1	35	850000	1
		36		17174.1	0.386175	11557.9	0.34082		5616.22	0.0453545	123829		369001	329262	1	36	875000	1
		37		14718.5	0.420288	9597.49	0.376848		5121.03	0.04344	117888		405570	367251	1	37	900000	1
		38		15134.7	0.42607	9572.37	0.37274		5562.37	0.0533306	104300		410935	363167	1	38	925000	1
		39		17002.8	0.478787	11674.9	0.421661		5327.82	0.0571261	93264.3		461784	409986	1	39	950000	1
		40		18126.3	0.41632	12529.7	0.362214		5596.56	0.054106	103437		398194	349684	1	40	975000	1
		41		14302.7	0.410019	9010.09	0.36229		5292.63	0.0477299	110887		395717	353279	1	41	1000000	1
		42		16496	0.453003	10812	0.401885		5683.97	0.0511183	111192		436507	391073	1
		43		14871.3	0.412719	9591.14	0.376996		5280.13	0.035723	147807		397848	367405	1
		44		15782.5	0.407333	10507.2	0.360606		5275.27	0.0467278	112893		391551	350098	1
		45		18105.5	0.415549	12377.6	0.366144		5727.92	0.0494051	115938		397443	353766	1
		46		14885.1	0.422514	9698.62	0.367849		5186.53	0.0546654	94877.7		407629	358150	1
		47		17930	0.3956	12101.2	0.354099		5828.77	0.0415008	140449		377670	341998	1
		48		14059	0.428057	9119.86	0.3769		4939.15	0.0511574	96548		413998	367780	1
		49		16324.8	0.387495	10935.1	0.34014		5389.68	0.047355	113814		371170	329205	1
		50		13373.4	0.441052	8583.72	0.390909		4789.7	0.0501433	95520.1		427678	382325	1
		51		15652.3	0.426786	10261.9	0.380714		5390.36	0.0460722	116998		411134	370452	1
		52		15792.2	0.422396	10563.7	0.36857		5228.47	0.0538266	97135.5		406604	358006	1
		53		16425.5	0.42181	11018.3	0.379099		5407.14	0.042711	126598		405385	368081	1
		54		16637.1	0.453325	11096.2	0.396076		5540.95	0.0572487	96787.4		436688	384980	1
		55		16433.8	0.435245	11109.7	0.38595		5324.12	0.0492951	108005		418811	374840	1
		56		17343.4	0.429167	11210.7	0.378068		6132.78	0.0510981	120020		411823	366858	1
		57		16055.1	0.382366	10690.8	0.340084		5364.28	0.0422812	126872		366310	329394	1
		58		18712.2	0.491015	12443.9	0.43104		6268.33	0.059975	104516		472302	418596	1
		59		15921.3	0.436522	10408.7	0.396266		5512.63	0.0402559	136940		420601	385857	1
		60		15438.1	0.397831	10404	0.352558		5034.12	0.0452729	111195		382393	342154	1
		61		14882.8	0.42522	9817.99	0.379617		5064.85	0.0456027	111065		410337	369799	1
		62		15270.6	0.422638	9697.33	0.375856		5573.26	0.0467821	119133		407367	366159	1
		63		15265.7	0.437245	10147.5	0.394384		5118.2	0.0428605	119415		421979	384237	1
		64		15111.7	0.461141	9884.97	0.405941		5226.71	0.0552001	94686.6		446029	396056	1
		65		16257.5	0.401104	10962.9	0.352939		5294.61	0.0481647	109927		384846	341976	1
		66		15463.6	0.403959	9700.15	0.36391		5763.4	0.0400489	143909		388496	354210	1
		67		16244.9	0.438752	10619.3	0.392211		5625.54	0.0465408	120873		422507	381592	1
		68		13852.5	0.443773	9213.8	0.389735		4638.65	0.0540382	85840.3		429920	380521	1
		69		14072.8	0.423177	9010.05	0.377157		5062.73	0.0460203	110011		409104	368147	1
		70		14591.7	0.455326	9624.2	0.401287		4967.48	0.054039	91924		440734	391663	1
		71		13938.5	0.451143	9409.75	0.399397		4528.79	0.051746	87519.6		437204	389987	1
		72		17449.2	0.392889	12099.9	0.360696		5349.34	0.0321937	166161		375440	348596	1
		73		16043.8	0.375358	10502.2	0.333358		5541.64	0.0420005	131942		359314	322856	1
		74		16434.8	0.418795	10681.4	0.35812		5753.43	0.0606757	94822.6		402361	347438	1
		75		17313.6	0.427686	11481.2	0.376512		5832.4	0.0511738	113972		410372	365031	1
		76		17512.5	0.421238	12087	0.386946		5425.46	0.0342922	158213		403725	374859	1
		77		14806.3	0.436999	10024	0.382205		4782.27	0.0547936	87277.8		422193	372181	1
		78		17015.3	0.427738	11279.4	0.379943		5735.85	0.0477948	120010		410723	368664	1
		79		14668	0.455585	9612.62	0.404425		5055.38	0.0511607	98813.6		440917	394812	1
		80		18622.8	0.43659	12613.3	0.394539		6009.53	0.0420502	142913		417967	381926	1
		81		15039.3	0.381401	9697.75	0.339239		5341.54	0.0421625	126689		366362	329541	1
		82		15379	0.37711	10190.1	0.345136		5188.92	0.0319741	162285		361731	334946	1
		83		14609	0.410769	9646.14	0.360162		4962.88	0.0506072	98066.6		396160	350516	1
		84		18901	0.446836	12527.3	0.38912		6373.71	0.0577165	110431		427935	376592	1
		85		16346.1	0.392831	11105.9	0.345751		5240.24	0.0470797	111306		376485	334645	1
		86		15066.6	0.446234	10192.7	0.403081		4873.93	0.0431527	112946		431167	392888	1
		87		14898	0.415421	9318.61	0.368876		5579.39	0.0465448	119871		400523	359557	1
		88		16273.3	0.405865	11106.9	0.359168		5166.41	0.046697	110637		389591	348061	1
		89		16405.3	0.404922	10593.1	0.357107		5812.17	0.0478156	121554		388517	346514	1
		90		15720.5	0.352448	10477.7	0.319599		5242.76	0.0328492	159601		336728	309122	1
		91		13250.8	0.426635	8781.93	0.379525		4468.88	0.0471102	94860.1		413384	370743	1
		92		13794.8	0.40315	9206.03	0.364327		4588.76	0.038823	118197		389356	355121	1
		93		14677.4	0.395205	9369.61	0.351935		5307.78	0.0432701	122666		380528	342566	1
		94		16542	0.427309	11148.6	0.379431		5393.37	0.0478786	112647		410767	368282	1
		95		18069.9	0.448623	12207.4	0.396508		5862.56	0.0521147	112493		430553	384301	1
		96		18355.8	0.436885	12697.5	0.38786		5658.25	0.0490253	115415		418529	375162	1
		97		14809	0.368882	10140.4	0.333894		4668.58	0.0349885	133432		354074	323754	1
		98		15120.7	0.442819	10348.5	0.390349		4772.22	0.0524699	90951.6		427698	380001	1
		99		17264.9	0.406335	11681.1	0.362613		5583.75	0.0437219	127711		389070	350932	1
		100		16166.3	0.454387	10774.7	0.402822		5391.55	0.0515647	104559		438220	392047	1
		101		15397.3	0.415888	10581.3	0.376873		4815.92	0.0390151	123437		400491	366292	1
		102		14732.2	0.43836	9770.11	0.392035		4962.06	0.0463247	107115		423627	382265	1
		103		16920.2	0.386291	11143.6	0.346705		5776.58	0.0395857	145926		369371	335561	1
		104		16593.5	0.420035	10963	0.37132		5630.58	0.0487154	115581		403442	360357	1
		105		14432.4	0.40933	9474.92	0.364189		4957.48	0.0451412	109822		394898	354714	1
		106		16148.6	0.423711	10438.1	0.370649		5710.42	0.0530621	107618		407563	360211	1
		107		16616.2	0.423804	11237.2	0.378251		5379.03	0.0455534	118082		407188	367014	1
		108		16447.4	0.425829	10828.1	0.382209		5619.27	0.0436199	128824		409382	371381	1
		109		16527.6	0.424203	10859.7	0.380322		5667.86	0.0438807	129165		407675	369462	1
		110		14716.5	0.410453	9177.27	0.366179		5539.26	0.0442737	125114		395736	357002	1
		111		15575.9	0.431724	10470.6	0.378834		5105.35	0.0528895	96528.5		416148	368364	1
		112		15499.2	0.441293	10310.9	0.391177		5188.35	0.0501158	103527		425794	380866	1
		113		17101.2	0.389039	11411.5	0.352894		5689.72	0.0361453	157413		371938	341482	1
		114		16578.4	0.459279	11120.5	0.392654		5457.86	0.0666246	81919.7		442700	381534	1
		115		16072.7	0.432268	10428	0.383083		5644.7	0.049185	114765		416195	372655	1
		116		14359.5	0.426973	9228.69	0.375349		5130.79	0.0516244	99386.9		412614	366120	1
		117		14657.5	0.428392	9189.55	0.383823		5467.91	0.0445693	122683		413735	374633	1
		118		14793.3	0.408623	9650.02	0.369009		5143.25	0.039614	129834		393829	359359	1
		119		16665.8	0.436734	11345.2	0.388339		5320.65	0.0483953	109941		420068	376993	1
		120		15221.6	0.42913	10367.5	0.379923		4854.17	0.0492069	98648.2		413908	369556	1
		121		14594	0.427807	9942.17	0.380106		4651.82	0.0477009	97520.6		413213	370164	1
		122		15534	0.420981	10168.5	0.368154		5365.44	0.0528271	101566		405447	357985	1
		123		16455.1	0.411693	11264.1	0.371914		5191	0.0397793	130495		395238	360650	1
		124		18181.7	0.391737	11982.8	0.360591		6198.94	0.0311467	199024		373555	348608	1
		125		16247.5	0.41259	11092.1	0.36439		5155.34	0.0481995	106958		396342	353298	1
		126		16375.8	0.42	11077.4	0.367455		5298.41	0.0525451	100836		403624	356377	1
		127		15709.7	0.393106	10743.4	0.357331		4966.38	0.0357744	138825		377396	346588	1
		128		17058.6	0.383892	11451.3	0.341252		5607.32	0.0426403	131503		366833	329800	1
		129		15802.7	0.429303	10710.1	0.37752		5092.59	0.0517831	98344.7		413500	366810	1
		130		17129.5	0.4292	11228.4	0.378246		5901.18	0.0509545	115813		412071	367018	1
		131		15569.7	0.426957	10215.4	0.367265		5354.3	0.0596922	89698.4		411387	357049	1
		132		17537.1	0.399285	11706.8	0.358287		5830.28	0.0409987	142206		381748	346580	1
		133		15633.4	0.451715	10450.9	0.400051		5182.52	0.0516643	100311		436082	389600	1
		134		15113	0.410604	9889.41	0.368862		5223.59	0.0417421	125140		395491	358972	1
		135		15949.7	0.371363	11007.5	0.323889		4942.22	0.047474	104104		355413	312882	1
		136		15712.1	0.442692	10155.1	0.393092		5557.05	0.0496007	112036		426980	382937	1
		137		16480.4	0.423726	10842	0.378286		5638.34	0.0454398	124084		407246	367444	1
		138		16743.3	0.428611	11049.9	0.382076		5693.32	0.0465348	122345		411868	371027	1
		139		17565.8	0.42484	11819.5	0.386488		5746.26	0.0383516	149831		407274	374669	1
		140		15346.1	0.427754	10492.9	0.37704		4853.24	0.0507134	95699.2		412408	366547	1
		141		15436.2	0.419254	10074.6	0.374346		5361.68	0.0449078	119393		403818	364272	1
		142		15844.9	0.408173	10419.4	0.360369		5425.54	0.0478041	113495		392328	349950	1
		143		17058.6	0.447855	11609.9	0.398828		5448.67	0.0490269	111136		430797	387218	1
		144		16714.2	0.443529	11021.8	0.395089		5692.42	0.0484396	117516		426814	384067	1
		145		16514.6	0.45121	11084	0.393094		5430.55	0.0581169	93441.8		434696	382009	1
		146		14960.6	0.373529	10284	0.333745		4676.59	0.0397832	117552		358568	323461	1
		147		14310.4	0.412906	9338.23	0.376224		4972.22	0.0366823	135548		398596	366886	1
		148		14593.4	0.42451	9626.94	0.377206		4966.49	0.0473044	104990		409917	367579	1
		149		16022.3	0.433921	10158.9	0.381776		5863.4	0.0521449	112444		417898	371617	1
		150		16756.8	0.390716	11472.9	0.343991		5283.87	0.0467249	113085		373959	332518	1
		151		17751.6	0.43551	11993.8	0.384977		5757.81	0.0505336	113940		417759	372983	1
		152		14940.8	0.411722	10245.7	0.363678		4695.09	0.0480435	97725.8		396781	353433	1
		153		15912.7	0.382916	10577.1	0.350144		5335.52	0.0327711	162812		367003	339567	1
		154		16675.6	0.451306	11439.6	0.396866		5235.95	0.0544402	96178.1		434631	385426	1
		155		13528.1	0.442671	8554.51	0.398924		4973.61	0.0437467	113691		429143	390370	1
		156		14874.6	0.391527	9783.73	0.343356		5090.85	0.0481708	105683		376652	333572	1
		157		16956.2	0.425267	11252.9	0.373589		5703.35	0.0516778	110364		408311	362336	1
		158		15292.9	0.397526	10147.3	0.351199		5145.58	0.0463268	111071		382233	341052	1
		159		15880.7	0.445636	10568.5	0.392422		5312.18	0.0532143	99826		429755	381853	1
		160		16066.2	0.416538	10488.1	0.373277		5578.07	0.0432603	128942		400471	362789	1
		161		18318.7	0.416102	11817.7	0.376944		6500.96	0.0391576	166020		397783	365127	1
		162		17812.7	0.425501	11794.9	0.380292		6017.79	0.0452088	133111		407688	368497	1
		163		15697.3	0.365627	10173.4	0.333248		5523.85	0.0323789	170600		349930	323075	1
		164		17392.7	0.444212	11499	0.398293		5893.77	0.045919	128351		426819	386794	1
		165		15423.2	0.438699	10461.8	0.393257		4961.38	0.0454422	109180		423276	382795	1
		166		17190.9	0.433898	11289.9	0.386283		5900.95	0.047615	123930		416707	374993	1
		167		18413.1	0.374539	12610.5	0.337762		5802.65	0.0367771	157779		356126	325152	1
		168		15299.3	0.454588	10071.6	0.40327		5227.68	0.0513182	101868		439289	393198	1
		169		16917.5	0.407168	11470.7	0.362896		5446.81	0.0442713	123033		390250	351426	1
		170		15223.8	0.384326	10310.5	0.343487		4913.3	0.0408392	120309		369102	333177	1
		171		15209.8	0.42311	10003.4	0.374705		5206.39	0.0484048	107559		407900	364702	1
		172		16536.7	0.404557	11051.6	0.365176		5485.16	0.0393812	139284		388020	354124	1
		173		17059.7	0.473299	11583.5	0.41324		5476.21	0.0600598	91179.3		456240	401656	1
		174		15180.3	0.434383	10256.8	0.386483		4923.51	0.0479	102787		419203	376227	1
		175		15464	0.434789	10453.2	0.385984		5010.84	0.0488046	102671		419325	375531	1
		176		15340.5	0.326641	10274.5	0.30238		5065.99	0.024261	208812		311301	292106	1
		177		15294.8	0.410001	10001.2	0.365857		5293.55	0.0441441	119915		394707	355856	1
		178		15275.9	0.442971	9955.17	0.391681		5320.77	0.0512896	103740		427695	381726	1
		179		15410.7	0.402468	10714.7	0.363401		4695.99	0.0390671	120203		387057	352686	1
		180		17095	0.432695	11315.7	0.390704		5779.29	0.0419909	137632		415600	379389	1
		181		16346.1	0.409083	10994.1	0.370648		5352	0.038435	139248		392737	359654	1
		182		15870.2	0.379379	10487.1	0.340872		5383.11	0.0385063	139798		363509	330385	1
		183		17385.8	0.440497	11983.7	0.387634		5402.1	0.0528627	102191		423111	375650	1
		184		15713.2	0.437305	10478.5	0.388046		5234.66	0.0492587	106269		421592	377568	1
		185		16604.7	0.462371	11087.5	0.40891		5517.16	0.0534609	103200		445767	397823	1
		186		16491	0.422632	11212.6	0.372132		5278.37	0.0504995	104523		406141	360920	1
		187		17887.5	0.436914	12096.4	0.388973		5791.06	0.0479417	120794		419027	376876	1
		188		17544.6	0.438338	11792	0.391341		5752.54	0.0469969	122403		420793	379549	1
		189		16986.2	0.371829	11224.2	0.335313		5762.03	0.0365156	157797		354843	324089	1
		190		13818.1	0.380893	9030.9	0.34623		4787.21	0.0346627	138108		367075	337200	1
		191		17715.2	0.402033	12573.2	0.354908		5141.97	0.0471253	109113		384318	342335	1
		192		15212.9	0.426967	9549.2	0.381183		5663.67	0.0457842	123704		411754	371634	1
		193		17233.6	0.420915	11928.2	0.375955		5305.38	0.0449607	118001		403682	364026	1
		194		16127.5	0.399481	10762.9	0.364344		5364.61	0.0351365	152679		383353	353582	1
		195		16031.4	0.476019	10588.3	0.423313		5443.1	0.0527062	103272		459988	412725	1
		196		15725	0.417641	10373.6	0.36971		5351.34	0.0479312	111646		401916	359337	1
		197		14588	0.448841	9570.85	0.399353		5017.17	0.0494882	101381		434253	389782	1
		198		15921.3	0.471258	10627.3	0.410716		5293.97	0.0605423	87442.4		455337	400089	1
		199		17119.9	0.418228	10922.6	0.377452		6197.35	0.0407762	151985		401108	366530	1
		200		15972.5	0.397362	10492.9	0.357419		5479.54	0.0399434	137183		381390	346926	1
		201		13656.1	0.416415	9034.1	0.360675		4621.95	0.0557404	82919.2		402759	351641	1
		202		16910.8	0.428695	11779.7	0.37556		5131.1	0.0531354	96566.7		411785	363780	1
		203		16924.7	0.403883	10839.9	0.362364		6084.86	0.0415187	146557		386958	351524	1
		204		16504.8	0.450111	11126.7	0.40031		5378.17	0.0498009	107994		433606	389184	1
		205		17579.4	0.45586	11773.1	0.401899		5806.31	0.053961	107602		438281	390126	1
		206		14714.3	0.411942	9666.22	0.365884		5048.08	0.0460582	109602		397228	356218	1
		207		14064.3	0.443225	9092.32	0.392315		4972.03	0.0509107	97661.8		429161	383222	1
		208		16662.5	0.438544	11577.2	0.37833		5085.29	0.0602145	84452.8		421882	366752	1
		209		16493.2	0.431285	11260.6	0.378514		5232.63	0.0527714	99156.4		414792	367253	1
		210		16930.6	0.442602	11265.1	0.392547		5665.52	0.0500549	113186		425671	381282	1
		211		14541.6	0.407942	9803.45	0.361586		4738.11	0.0463564	102210		393400	351782	1
		212		19818.5	0.360227	12847.8	0.331629		6970.69	0.0285977	243750		340408	318781	1
		213		14864	0.424608	10043.3	0.37436		4820.71	0.050248	95938.3		409744	364317	1
		214		15405.8	0.427155	10249.1	0.386282		5156.67	0.0408732	126163		411749	376033	1
		215		17129.2	0.426019	10917.6	0.381223		6211.64	0.0447954	138667		408889	370306	1
		216		14709.5	0.400668	9757.12	0.357157		4952.37	0.0435111	113819		385958	347400	1
		217		16716.6	0.386516	11565.6	0.342051		5151.03	0.0444653	115844		369800	330486	1
		218		14621.6	0.452627	9872.14	0.403483		4749.51	0.0491432	96646.3		438005	393611	1
		219		17173.2	0.410893	11427.6	0.363361		5745.59	0.0475318	120879		393720	351933	1
		220		18322.4	0.421662	12402.4	0.377084		5920.02	0.0445784	132800		403340	364681	1
		221		14986	0.424347	10249.7	0.372125		4736.23	0.0522217	90694.5		409361	361876	1
		222		17081.7	0.435856	11206.7	0.394027		5874.95	0.0418293	140450		418775	382820	1
		223		13489.1	0.409837	8879.34	0.373525		4609.72	0.0363127	126945		396348	364645	1
		224		16257.5	0.384674	10657.2	0.348837		5600.23	0.0358367	156271		368416	338180	1
		225		15453.4	0.403457	10510.8	0.358506		4942.59	0.044951	109955		388004	347995	1
		226		16173.1	0.451234	11129.4	0.408511		5043.7	0.0427231	118056		435061	397382	1
		227		14777.2	0.455323	9775.64	0.403677		5001.57	0.0516463	96842.7		440546	393901	1
		228		15025.9	0.447515	10296.1	0.398898		4729.87	0.0486172	97288.1		432489	388602	1
		229		16424.9	0.45114	10799.2	0.406401		5625.7	0.0447398	125743		434715	395601	1
		230		16404.7	0.425501	10735.3	0.387476		5669.46	0.0380246	149100		409096	376741	1
		231		15722.8	0.400215	10644.2	0.350143		5078.58	0.0500714	101427		384492	339499	1
		232		15855.7	0.424692	10508.8	0.377447		5346.86	0.0472448	113174		408836	366938	1
		233		16750.8	0.413337	11225.9	0.371663		5524.86	0.0416738	132574		396586	360437	1
		234		16836.9	0.44138	11191.2	0.3924		5645.7	0.0489807	115264		424544	381209	1
		235		17035.7	0.402671	11346.5	0.361306		5689.26	0.0413657	137536		385636	349959	1
		236		14934.6	0.401184	10085.8	0.365288		4848.8	0.0358964	135077		386250	355202	1
		237		17009.1	0.456605	11435.2	0.397225		5573.86	0.0593804	93867		439596	385790	1
		238		14027.2	0.426368	8728.08	0.380973		5299.1	0.0453941	116735		412340	372245	1
		239		16318.4	0.452983	10760.1	0.395458		5558.3	0.0575252	96623.9		436665	384698	1
		240		16483.1	0.416162	10716.6	0.376754		5766.44	0.0394074	146329		399679	366038	1
		241		15133.1	0.422055	10265.6	0.377349		4867.5	0.0447063	108877		406922	367084	1
		242		16486.5	0.44406	10374	0.392122		6112.41	0.0519384	117686		427574	381748	1
		243		15176.3	0.359415	10099	0.32872		5077.31	0.0306952	165411		344238	318621	1
		244		15542.2	0.465053	10197.2	0.41145		5345.05	0.0536023	99716.7		449510	401253	1
		245		17244.6	0.437297	11730.3	0.393623		5514.29	0.0436742	126260		420053	381893	1
		246		14757.6	0.398924	9741.27	0.357557		5016.34	0.0413671	121264		384167	347816	1
		247		15405.7	0.343226	10218.8	0.310343		5186.91	0.0328826	157740		327820	300124	1
		248		15063.3	0.451255	10217.4	0.397474		4845.9	0.0537815	90103.4		436192	387256	1
		249		13491.3	0.385057	8697.86	0.33509		4793.41	0.0499669	95931.8		371566	326392	1
		250		16181.9	0.436745	10085.7	0.388324		6096.12	0.0484208	125899		420563	378239	1
		251		14551.2	0.419473	9688.03	0.371282		4863.21	0.0481916	100914		404922	361594	1
		252		16978	0.40267	11757.2	0.360769		5220.86	0.0419014	124599		385692	349012	1
		253		14978.9	0.383109	9817.83	0.346169		5161.1	0.0369404	139714		368131	336351	1
		254		15944	0.345991	10226	0.325267		5717.97	0.0207241	275909		330047	315041	1
		255		15206.7	0.426601	10136.3	0.384129		5070.33	0.0424717	119381		411394	373993	1
		256		16152.2	0.452929	10919.1	0.401566		5233.11	0.0513632	101885		436777	390647	1
		257		16173.9	0.435881	11012.4	0.381772		5161.53	0.0541087	95391.9		419707	370760	1
		258		16196.8	0.384993	10696.2	0.340636		5500.69	0.0443577	124007		368797	329939	1
		259		14732.1	0.380957	9821.44	0.344129		4910.69	0.0368275	133343		366225	334308	1
		260		15530.3	0.405812	10388.8	0.36746		5141.5	0.0383517	134062		390282	357071	1
		261		15481.1	0.414588	10015	0.372372		5466.08	0.0422156	129480		399107	362357	1
		262		14682.7	0.445328	9706.89	0.387701		4975.82	0.0576275	86344.5		430646	377994	1
		263		14076.6	0.421768	9124.09	0.368656		4952.46	0.0531119	93245.8		407691	359532	1
		264		14421.2	0.450292	9308.03	0.401813		5113.16	0.0484792	105471		435871	392505	1
		265		15687.3	0.441707	10361.4	0.389416		5325.86	0.0522907	101851		426019	379055	1
		266		14599.6	0.421471	9560.05	0.377522		5039.57	0.043949	114669		406871	367962	1
		267		17593.8	0.41849	11771.9	0.367229		5821.9	0.0512609	113574		400897	355458	1
		268		16993.8	0.427546	11634.7	0.38932		5359.1	0.038226	140195		410552	377685	1
		269		15043.8	0.423435	9630.8	0.386898		5412.97	0.0365369	148151		408391	377267	1
		270		16659.2	0.381272	11481.6	0.33912		5177.62	0.0421518	122833		364612	327638	1
		271		15108.1	0.437183	9974	0.387935		5134.13	0.0492484	104250		422075	377961	1
		272		15049.2	0.4699	9812.23	0.41718		5237	0.05272	99336.1		454851	407368	1
		273		15336.2	0.393401	10197.6	0.349947		5138.62	0.043454	118254		378065	339749	1
		274		17132.6	0.448384	11481.2	0.397675		5651.38	0.0507089	111448		431252	386194	1
		275		16443.4	0.43749	11134.7	0.388354		5308.72	0.0491359	108042		421046	377219	1
		276		15083.4	0.457718	9846.42	0.40177		5236.98	0.0559476	93605		442634	391924	1
		277		17742.1	0.377309	11766.3	0.3458		5975.73	0.0315083	189656		359567	334034	1
		278		15598.8	0.385882	10561.7	0.351482		5037.1	0.0344002	146427		370283	340920	1
		279		16894.3	0.447311	11204.7	0.395386		5689.52	0.0519247	109572		430416	384181	1
		280		14146.4	0.408299	9175.51	0.368836		4970.85	0.0394636	125960		394153	359660	1
		281		14596.5	0.416929	9349.06	0.364308		5247.42	0.0526208	99721.4		402332	354959	1
		282		16862.9	0.400112	11266.5	0.361792		5596.39	0.0383201	146043		383249	350525	1
		283		16477.5	0.443694	10977.5	0.388718		5500.02	0.0549761	100044		427216	377740	1
		284		17460.4	0.413688	11823.9	0.371715		5636.51	0.0419724	134291		396227	359891	1
		285		17695.7	0.431775	11820.8	0.390375		5874.93	0.0413997	141908		414079	378554	1
		286		17047.8	0.473398	11239.5	0.415264		5808.28	0.058134	99911.9		456350	404024	1
		287		17318	0.398988	11586.3	0.360912		5731.8	0.038076	150536		381670	349326	1
		288		14387.8	0.434134	9378.29	0.386353		5009.53	0.0477817	104842		419747	376974	1
		289		16794.2	0.444013	11312.4	0.396132		5481.87	0.0478817	114488		427219	384819	1
		290		14638.8	0.440087	9996.54	0.393037		4642.29	0.0470497	98667.7		425448	383040	1
		291		17261	0.446527	11183.3	0.401956		6077.68	0.0445707	136360		429266	390773	1
		292		15475.4	0.459226	10384.9	0.404266		5090.49	0.0549608	92620.4		443751	393881	1
		293		14408.4	0.404734	9375.82	0.356952		5032.62	0.0477815	105326		390325	347576	1
		294		15049.4	0.455876	9814.03	0.397111		5235.33	0.058765	89089.3		440827	387297	1
		295		16040.4	0.422534	11374.9	0.372744		4665.48	0.0497905	93702.1		406494	361369	1
		296		16488	0.430944	11160.9	0.382477		5327.05	0.0484668	109911		414456	371316	1
		297		15163.3	0.376096	9987.36	0.335209		5175.98	0.0408872	126592		360933	325222	1
		298		16053.8	0.398762	10768.5	0.35077		5285.24	0.0479922	110127		382708	340001	1
		299		16000	0.410903	10483.4	0.36392		5516.64	0.0469829	117418		394903	353437	1
		300		16567.6	0.425725	10399.3	0.381999		6168.27	0.043726	141067		409157	371599	1
		301		16825.4	0.385062	11564.6	0.339858		5260.83	0.0452041	116379		368237	328293	1
		302		16082.5	0.416315	10408.5	0.368531		5673.92	0.0477836	118742		400233	358123	1
		303		14895	0.40951	10003	0.357638		4891.96	0.0518722	94307.9		394615	347635	1
		304		14207.8	0.40432	9423.61	0.359519		4784.16	0.0448007	106788		390112	350096	1
		305		15306.1	0.368833	10160.8	0.341115		5145.25	0.0277184	185626		353527	330954	1
		306		17093.9	0.417723	11431	0.369211		5662.9	0.0485125	116731		400629	357780	1
		307		14948.3	0.451075	10002.1	0.403717		4946.19	0.0473583	104442		436127	393715	1
		308		15379.9	0.413448	10178.9	0.370958		5201.02	0.0424904	122405		398068	360779	1
		309		16486.6	0.414428	10639.5	0.38203		5847.09	0.0323983	180475		397941	371390	1
		310		16563.6	0.441296	11016.4	0.398448		5547.24	0.0428475	129465		424732	387432	1
		311		15447.9	0.457247	10421.8	0.40608		5026.14	0.0511667	98230.7		441799	395658	1
		312		17425.5	0.381098	11626	0.342869		5799.55	0.0382289	151706		363672	331243	1
		313		15790.6	0.37357	10683.8	0.338083		5106.74	0.0354871	143904		357779	327399	1
		314		17322.7	0.44624	11946.7	0.395128		5376.01	0.0511119	105181		428917	383181	1
		315		17627	0.453338	11930.8	0.401341		5696.2	0.0519967	109549		435711	389411	1
		316		15859.1	0.457431	10398.5	0.395963		5460.7	0.0614682	88837.8		441572	385565	1
		317		15057.9	0.382755	9937.08	0.347457		5120.86	0.0352987	145072		367698	337520	1
		318		16424.1	0.449032	10604.6	0.39624		5819.5	0.0527918	110235		432607	385635	1
		319		16439.5	0.415266	10906.8	0.364932		5532.68	0.0503345	109918		398827	354025	1
		320		16150.7	0.443117	10607.7	0.395258		5543.07	0.0478591	115821		426966	384650	1
		321		14355.4	0.377454	9523.58	0.340404		4831.86	0.0370504	130413		363099	330880	1
		322		17437.5	0.451473	11684.6	0.403512		5752.91	0.047961	119950		434036	391828	1
		323		15912	0.402851	10578.8	0.370148		5333.25	0.0327025	163084		386939	359569	1
		324		14639.9	0.42117	9542.64	0.371377		5097.3	0.0497937	102368		406531	361834	1
		325		16239.5	0.402182	10309.1	0.360594		5930.36	0.0415881	142598		385943	350285	1
		326		16675.4	0.44892	11097.9	0.403258		5577.46	0.0456612	122149		432244	392160	1
		327		15456	0.418981	10303.3	0.369189		5152.69	0.049792	103484		403525	358886	1
		328		17418	0.400728	11920.6	0.351066		5497.42	0.0496618	110697		383310	339146	1
		329		14197.1	0.432991	9069.25	0.376574		5127.84	0.0564176	90890.7		418794	367504	1
		330		15846	0.424938	10436.4	0.377635		5409.63	0.0473031	114361		409092	367198	1
		331		14959.8	0.38435	10117.7	0.346623		4842.1	0.037727	128346		369391	336506	1
		332		17359.6	0.34648	11488.1	0.327506		5871.5	0.0189746	309440		329121	316018	1
		333		14447.4	0.417273	9679.99	0.373668		4767.42	0.0436042	109334		402825	363988	1
		334		16057	0.37934	10634.2	0.334662		5422.8	0.0446775	121376		363283	324028	1
		335		15179.6	0.443297	9654.13	0.394118		5525.48	0.0491792	112354		428117	384464	1
		336		20399.1	0.453843	14281.6	0.403116		6117.52	0.0507264	120598		433444	388835	1
		337		16584.8	0.376085	11267.9	0.338049		5316.94	0.0380361	139787		359500	326781	1
		338		16575.7	0.405861	11531.4	0.370455		5044.22	0.0354056	142470		389285	358924	1
		339		16363.8	0.401437	10508.4	0.356944		5855.41	0.0444924	131605		385073	346436	1
		340		14242.3	0.423703	9335.73	0.380416		4906.59	0.0432873	113349		409461	371080	1
		341		17203	0.41721	11725	0.37084		5478.06	0.0463706	118136		400007	359115	1
		342		16677.9	0.370637	10999.1	0.334335		5678.84	0.0363023	156432		353959	323336	1
		343		14987.1	0.369393	9896.22	0.330558		5090.89	0.038835	131090		354406	320662	1
		344		14838.6	0.417792	9632.42	0.373598		5206.15	0.044194	117802		402954	363966	1
		345		17115	0.360504	11124.9	0.324334		5990.15	0.0361697	165612		343389	313210	1
		346		15570.3	0.429923	10293.7	0.38111		5276.57	0.0488137	108096		414353	370816	1
		347		16652.4	0.42216	11328.1	0.376386		5324.23	0.0457738	116316		405508	365058	1
		348		16387.4	0.35355	10988.6	0.322529		5398.73	0.0310209	174035		337163	311541	1
		349		14962.3	0.401398	9828.16	0.354799		5134.11	0.0465992	110176		386436	344971	1
		350		16127.6	0.428393	10772.2	0.380414		5355.39	0.0479794	111619		412266	369642	1
		351		16361.3	0.378942	10939	0.33854		5422.29	0.0404024	134207		362581	327601	1
		352		15426.7	0.454083	10376.7	0.404008		5050.02	0.0500752	100849		438657	393632	1
		353		15066.5	0.396218	10309.6	0.356362		4756.93	0.0398552	119355		381151	346053	1
		354		16025.8	0.434784	10630.5	0.382789		5395.33	0.0519954	103765		418758	372158	1
		355		15059.7	0.395605	9713.5	0.352618		5346.19	0.0429871	124367		380545	342905	1
		356		14808.2	0.430514	9457.88	0.379484		5350.35	0.05103	104847		415705	370026	1
		357		14985.5	0.436114	9696.97	0.392588		5288.48	0.0435262	121501		421129	382891	1
		358		15711.1	0.422004	10284.3	0.3742		5426.76	0.0478046	113520		406293	363915	1
		359		15613.1	0.429012	10550.5	0.371877		5062.56	0.0571351	88606.9		413399	361326	1
		360		14874.6	0.370871	9606.95	0.345077		5267.63	0.025794	204220		355996	335470	1
		361		15227.7	0.414686	10217.5	0.365571		5010.26	0.0491151	102011		399458	355353	1
		362		18928.7	0.387409	12938.3	0.354636		5990.36	0.0327734	182781		368480	341697	1
		363		17120.8	0.454708	11942.9	0.406041		5177.88	0.0486675	106393		437587	394098	1
		364		16413.9	0.391588	11156.6	0.352199		5257.31	0.0393888	133472		375174	341043	1
		365		16316.4	0.412325	10972.4	0.367919		5344.04	0.0444067	120343		396009	356946	1
		366		16590.7	0.40829	11122	0.360596		5468.73	0.0476935	114664		391699	349474	1
		367		14754.8	0.405378	10081.2	0.364672		4673.58	0.0407057	114814		390623	354591	1
		368		13787.9	0.418948	9418.91	0.373516		4369.01	0.0454317	96166.4		405160	364097	1
		369		15807.4	0.364371	10341.1	0.339581		5466.34	0.0247901	220505		348564	329240	1
		370		14780.4	0.388996	9798.03	0.351159		4982.34	0.0378366	131680		374215	341361	1
		371		17774.4	0.397113	11867.1	0.357324		5907.31	0.0397893	148465		379339	345457	1
		372		16627.7	0.447395	11097	0.401386		5530.61	0.0460097	120205		430768	390289	1
		373		16431.8	0.439657	10841.9	0.382549		5589.92	0.0571076	97884		423225	371707	1
		374		14677.7	0.417093	9714.71	0.375368		4963.01	0.0417256	118944		402416	365653	1
		375		16068.2	0.418522	10264.8	0.375723		5803.41	0.0427993	135596		402454	365458	1
		376		15707.7	0.413563	10669.1	0.368778		5038.59	0.0447849	112506		397855	358109	1
		377		16774.8	0.464443	11290.8	0.406952		5483.95	0.0574902	95389.2		447668	395662	1
		378		14738.4	0.392752	9614.06	0.345715		5124.37	0.0470371	108943		378014	336101	1
		379		14670.2	0.406809	9606.47	0.360664		5063.72	0.0461456	109733		392139	351057	1
		380		16640.1	0.450053	11054.3	0.398677		5585.81	0.0513756	108725		433413	387623	1
		381		16556.5	0.39215	10891.4	0.345822		5665.13	0.0463278	122283		375594	334931	1
		382		16366	0.440665	10733.2	0.381165		5632.82	0.0594998	94669.6		424299	370432	1
		383		13980.8	0.421654	9013.18	0.377518		4967.61	0.0441361	112552		407674	368505	1
		384		15478	0.416217	10219.4	0.378174		5258.58	0.0380427	138229		400739	367955	1
		385		15026	0.429141	9861.88	0.382538		5164.1	0.0466033	110810		414115	372676	1
		386		13870.7	0.430717	9513.55	0.392058		4357.15	0.0386591	112707		416846	382544	1
		387		15306.9	0.400446	10728.9	0.357897		4577.95	0.0425486	107593		385139	347169	1
		388		15829.1	0.428057	10287.3	0.388262		5541.83	0.0397952	139259		412228	377975	1
		389		14646.1	0.427204	9547.14	0.384371		5098.99	0.0428332	119043		412558	374824	1
		390		17389.5	0.40003	11823.8	0.361755		5565.75	0.0382748	145415		382640	349931	1
		391		17680.6	0.379143	11731.6	0.35873		5949.02	0.0204131	291431		361463	346999	1
		392		14607.6	0.401705	10046.9	0.352704		4560.68	0.0490012	93072.9		387097	342657	1
		393		16342.1	0.427283	11197.8	0.379046		5144.31	0.0482373	106646		410941	367848	1
		394		16377.7	0.38908	10490.6	0.349543		5887.05	0.0395369	148900		372703	339053	1
		395		15395.7	0.414385	10539.3	0.36741		4856.45	0.0469745	103385		398989	356871	1
		396		15614.8	0.431512	10173.1	0.375442		5441.78	0.0560702	97052.8		415898	365269	1
		397		14427.7	0.430071	9444.9	0.381906		4982.76	0.0481649	103452		415644	372462	1
		398		14659.6	0.465827	9478.13	0.408293		5181.43	0.0575344	90057.8		451168	398815	1
		399		17154.2	0.422498	11453.8	0.378678		5700.39	0.04382	130086		405344	367225	1
		400		14746.2	0.423357	9635.85	0.380292		5110.38	0.0430655	118665		408611	370656	1
		401		17086.6	0.370473	11970.2	0.330388		5116.39	0.0400851	127638		353386	318418	1
		402		15093.1	0.434654	9717.09	0.383854		5376.02	0.0507995	105828		419561	374137	1
		403		18064.8	0.407819	11960.7	0.353988		6104.06	0.0538306	113394		389754	342027	1
		404		15760.6	0.438383	10067.9	0.394074		5692.71	0.0443085	128479		422622	384006	1
		405		14828.5	0.47208	9569.76	0.41258		5258.73	0.0594996	88382.7		457251	403010	1
		406		18051	0.415937	12204.4	0.370241		5846.67	0.0456964	127946		397886	358037	1
		407		15252.1	0.432359	9921.07	0.385234		5331.06	0.047125	113126		417107	375313	1
		408		16861.4	0.404885	11082.7	0.37115		5778.63	0.0337352	171294		388024	360067	1
		409		14804.6	0.42073	9782.8	0.369486		5021.79	0.0512443	97997.1		405925	359703	1
		410		15406	0.388612	10090.4	0.34641		5315.69	0.0422017	125959		373206	336320	1
		411		15452.8	0.412691	10475.9	0.363671		4976.86	0.0490199	101527		397238	353195	1
		412		17857.9	0.428475	12005.4	0.377124		5852.56	0.0513508	113972		410617	365119	1
		413		14237.9	0.435988	9005.26	0.378961		5232.64	0.0570276	91756.2		421750	369955	1
		414		15325.7	0.443145	10053	0.393907		5272.73	0.0492379	107087		427820	383854	1
		415		16871.2	0.404853	11590.8	0.362791		5280.48	0.0420616	125542		387982	351200	1
		416		16474.5	0.378682	11250.4	0.341606		5224.09	0.0370764	140901		362208	330355	1
		417		15528.4	0.412054	10261.7	0.367975		5266.77	0.0440783	119487		396525	357714	1
		418		16088.5	0.431623	10942.3	0.389124		5146.21	0.0424985	121091		415534	378182	1
		419		16859.2	0.44484	10755.9	0.392541		6103.29	0.0522989	116700		427981	381785	1
		420		14529.2	0.400873	9332.68	0.352536		5196.57	0.0483374	107506		386344	343203	1
		421		18105.1	0.420542	12397.7	0.371186		5707.41	0.0493565	115636		402437	358788	1
		422		17219	0.390586	11423.1	0.349425		5795.88	0.0411616	140808		373367	338002	1
		423		16472.5	0.410655	11240.5	0.369072		5231.96	0.0415829	125820		394182	357832	1
		424		15827	0.408218	10758.4	0.364299		5068.65	0.043919	115409		392391	353541	1
		425		13648.4	0.426987	8840.1	0.38687		4808.27	0.0401173	119855		413339	378030	1
		426		17104.8	0.409058	11212.9	0.367795		5891.92	0.0412621	142793		391953	356583	1
		427		17875.7	0.347554	11675	0.307246		6200.7	0.0403071	153836		329678	295571	1
		428		17585.2	0.394236	11812	0.358725		5773.2	0.0355109	162575		376651	346913	1
		429		16070.6	0.431376	10619	0.384772		5451.66	0.0466044	116977		415306	374153	1
		430		15913.6	0.422853	10770.4	0.377026		5143.2	0.0458262	112233		406939	366256	1
		431		15507.3	0.435682	10248.3	0.382051		5259.01	0.0536313	98058.5		420175	371803	1
		432		16205.3	0.441049	10643.5	0.39625		5561.77	0.0447993	124149		424844	385606	1
		433		14758.8	0.396162	9623.78	0.353873		5135.02	0.0422888	121427		381403	344250	1
		434		15273.8	0.452371	10066.6	0.400132		5207.19	0.0522392	99679.8		437097	390065	1
		435		17023.8	0.420994	11632.3	0.371129		5391.49	0.0498647	108122		403970	359497	1
		436		15271	0.380697	10082.2	0.34057		5188.78	0.0401271	129309		365426	330488	1
		437		16947.5	0.424328	11898.3	0.375293		5049.2	0.0490347	102972		407380	363395	1
		438		15097.7	0.419259	9861.15	0.372219		5236.51	0.0470405	111319		404162	362358	1
		439		15846.4	0.438535	10569.7	0.384273		5276.73	0.0542622	97245		422689	373704	1
		440		16066.9	0.368081	10945.5	0.329119		5121.34	0.0389625	131443		352015	318173	1
		441		16541.6	0.38529	10979.2	0.344008		5562.4	0.0412822	134741		368748	333028	1
		442		14626.9	0.419511	9336.51	0.375636		5290.38	0.0438753	120578		404884	366299	1
		443		18686.7	0.447467	12376.5	0.398777		6310.24	0.0486903	129599		428780	386400	1
		444		14632.2	0.452995	9716.3	0.400206		4915.87	0.0527884	93124		438363	390490	1
		445		14466.7	0.389633	9365.8	0.359555		5100.86	0.0300787	169584		375167	350189	1
		446		16382.4	0.412171	10668.8	0.374006		5713.64	0.0381646	149710		395789	363338	1
		447		16074.2	0.387825	10655.4	0.353437		5418.79	0.0343886	157575		371751	342781	1
		448		17711.1	0.446255	11906.9	0.393071		5804.14	0.0531843	109133		428544	381164	1
		449		15758.4	0.445285	10377.8	0.400522		5380.61	0.044763	120202		429526	390144	1
		450		18156	0.435582	12397.1	0.388306		5758.91	0.0472765	121813		417426	375909	1
		451		16584.7	0.420146	11016.5	0.3745		5568.24	0.0456464	121987		403561	363483	1
		452		17992.2	0.442442	11913.6	0.389682		6078.57	0.0527595	115213		424450	377769	1
		453		14620.3	0.438934	9237.55	0.394103		5382.72	0.0448301	120069		424313	384866	1
		454		17344.9	0.385387	11855.5	0.343687		5489.4	0.0417006	131638		368042	331831	1
		455		17644.7	0.459135	11683	0.40006		5961.64	0.0590745	100917		441490	388377	1
		456		15991	0.41524	10693.5	0.37332		5297.51	0.0419194	126374		399249	362627	1
		457		15381.6	0.425902	10056.1	0.378582		5325.55	0.0473202	112543		410521	368526	1
		458		17059.5	0.378083	11505.8	0.331423		5553.7	0.0466607	119023		361024	319917	1
		459		13301.1	0.434819	8859.53	0.38478		4441.61	0.050039	88763		421518	375921	1
		460		18538.3	0.411691	12607.4	0.367735		5930.85	0.0439555	134928		393153	355128	1
		461		13784.7	0.3866	9162.78	0.343623		4621.89	0.0429769	107544		372816	334461	1
		462		16030.4	0.413106	10350.1	0.361874		5680.37	0.0512315	110877		397075	351524	1
		463		14605.1	0.408564	10072.9	0.370727		4532.21	0.0378365	119784		393959	360654	1
		464		18375.1	0.432241	12678.5	0.383534		5696.59	0.0487071	116956		413866	370855	1
		465		17614	0.412028	11877.3	0.365556		5736.62	0.0464719	123443		394414	353679	1
		466		16145.8	0.432908	10987	0.389982		5158.81	0.0429261	120179		416762	378995	1
		467		15941.5	0.428226	10429	0.384392		5512.56	0.043834	125760		412285	373963	1
		468		18668	0.418756	12622.6	0.375311		6045.41	0.0434459	139148		400088	362688	1
		469		14302.6	0.440676	9253.95	0.385538		5048.67	0.055138	91564.2		426373	376284	1
		470		14934.5	0.455177	9402.01	0.392242		5532.46	0.0629351	87907.4		440242	382839	1
		471		16078.6	0.441907	10966.5	0.388883		5112.14	0.0530244	96411.2		425829	377917	1
		472		17738.5	0.436747	12046.9	0.387575		5691.64	0.0491721	115749		419009	375529	1
		473		15280.5	0.407228	9589.27	0.370501		5691.2	0.0367266	154961		391947	360912	1
		474		15870.3	0.435276	10635.3	0.387519		5234.97	0.0477566	109618		419406	376884	1
		475		16848.3	0.424005	11549.7	0.377057		5298.57	0.046948	112860		407157	365507	1
		476		13821	0.359841	8944.46	0.317554		4876.52	0.0422868	115320		346020	308610	1
		477		14662.1	0.399462	9660.75	0.364761		5001.39	0.0347008	144129		384800	355100	1
		478		15812.2	0.435132	10581.8	0.375397		5230.39	0.0597351	87559.8		419320	364815	1
		479		16239.2	0.423338	10674.2	0.376632		5565.03	0.0467058	119151		407099	365958	1
		480		16268.2	0.377124	10772.3	0.343831		5495.89	0.033293	165076		360856	333059	1
		481		16175.5	0.41181	11036.2	0.364063		5139.3	0.0477476	107635		395635	353027	1
		482		15222.6	0.446686	9961.08	0.387553		5261.52	0.0591336	88976.8		431464	377592	1
		483		15488.7	0.401283	10263.9	0.35709		5224.83	0.0441937	118225		385795	346826	1
		484		15787.6	0.399744	10823.7	0.354245		4963.93	0.0454994	109099		383957	343421	1
		485		16647.4	0.400808	11188.8	0.35573		5458.59	0.0450786	121090		384161	344541	1
		486		16036.9	0.414494	11042.4	0.370973		4994.5	0.0435203	114762		398457	359931	1
		487		18598.2	0.40408	12704.3	0.360702		5893.94	0.0433783	135873		385482	347997	1
		488		17916.3	0.436676	12429.8	0.38287		5486.5	0.0538062	101968		418760	370440	1
		489		14857.9	0.426131	9662.69	0.379924		5195.25	0.0462066	112435		411273	370261	1
		490		15241.4	0.428584	9778.37	0.378097		5463	0.0504868	108206		413343	368319	1
		491		15753.1	0.455397	10818.3	0.407319		4934.83	0.0480774	102643		439644	396501	1
		492		16286.5	0.403025	11428.8	0.36099		4857.75	0.0420349	115565		386738	349561	1
		493		15635.2	0.423656	9742	0.374191		5893.18	0.0494647	119139		408021	364449	1
		494		16213	0.427273	11131.6	0.383092		5081.44	0.0441806	115015		411060	371960	1
		495		16649.1	0.47231	10498.1	0.42457		6151	0.0477401	128843		455661	414072	1
		496		13485.6	0.421852	8743.95	0.370634		4741.65	0.0512174	92578.9		408366	361890	1
		497		14149.3	0.436491	8889.6	0.385886		5259.68	0.0506049	103936		422342	376996	1
		498		15459.4	0.440883	10224.2	0.38684		5235.25	0.0540429	96872		425424	376616	1
		499		16384.7	0.413351	10456.2	0.363745		5928.42	0.0496065	119509		396967	353289	1
		500		17436.9	0.401853	12237.5	0.358738		5199.45	0.0431155	120593		384416	346500	1
		501		17574.8	0.452077	11592.8	0.401228		5981.98	0.050849	117642		434503	389635	1
		502		17388.2	0.432243	11550.7	0.375702		5837.47	0.0565419	103242		414855	364151	1
		503		14666.1	0.389539	9633.24	0.348792		5032.88	0.0407479	123513		374873	339158	1
		504		15351.4	0.436804	10107.4	0.388801		5244.02	0.0480035	109243		421453	378694	1
		505		15755.7	0.430948	10632.4	0.385688		5123.27	0.0452596	113197		415192	375056	1
		506		14343.4	0.470241	9618.52	0.407983		4724.93	0.0622583	75892.4		455898	398365	1
		507		16558.6	0.448045	10718.4	0.388526		5840.2	0.0595187	98123.9		431486	377808	1
		508		15589.8	0.39669	10595.8	0.348255		4994.04	0.0484348	103108		381100	337659	1
		509		15599.8	0.457158	10398.5	0.404245		5201.31	0.052913	98299.3		441559	393847	1
		510		14177.1	0.417708	8953.26	0.367788		5223.86	0.0499198	104645		403530	358835	1
		511		16028.9	0.443838	10670	0.390998		5358.82	0.0528402	101416		427810	380328	1
		512		17414.2	0.454599	11991.3	0.405441		5422.91	0.0491577	110317		437185	393450	1
		513		15584.8	0.426325	10119.6	0.376259		5465.19	0.0500657	109160		410740	366139	1
		514		16487.9	0.412889	10938.2	0.375459		5549.67	0.0374305	148266		396401	364521	1
		515		15994.1	0.456461	10420.2	0.40308		5573.87	0.0533817	104415		440467	392659	1
		516		16834.1	0.442263	10850.9	0.392097		5983.23	0.0501658	119269		425429	381247	1
		517		15870.5	0.443876	10843.8	0.399938		5026.69	0.0439386	114402		428006	389094	1
		518		17161.1	0.452507	12041.5	0.403954		5119.64	0.0485532	105444		435346	391912	1
		519		15561.8	0.40923	10425	0.364289		5136.83	0.044941	114302		393668	353864	1
		520		17302.1	0.395989	11568.8	0.349909		5733.25	0.0460804	124418		378687	338340	1
		521		16864.5	0.470024	11210.3	0.406125		5654.26	0.0638997	88486.5		453160	394915	1
		522		16821.5	0.389957	11389.3	0.343448		5432.14	0.0465097	116796		373136	332058	1
		523		17415.3	0.434873	12081.2	0.389018		5334.13	0.0458552	116326		417458	376937	1
		524		14180.6	0.390387	9305.77	0.349212		4874.78	0.0411746	118393		376206	339907	1
		525		17661.4	0.444971	11882.8	0.388141		5778.6	0.0568296	101683		427309	376258	1
		526		15726.3	0.437041	10374.4	0.390408		5351.94	0.0466327	114768		421314	380034	1
		527		15991.3	0.4074	10243.9	0.363479		5747.35	0.0439212	130856		391409	353235	1
		528		14689.7	0.423296	9094.91	0.383538		5594.77	0.0397574	140723		408606	374444	1
		529		16263.3	0.442959	10754.9	0.400484		5508.35	0.0424758	129682		426696	389729	1
		530		17338.8	0.397131	11004.3	0.355117		6334.57	0.0420142	150772		379792	344113	1
		531		13958.9	0.44716	8972.39	0.395913		4986.5	0.0512471	97303.1		433201	386941	1
		532		14475	0.426667	9776.27	0.375511		4698.68	0.0511567	91848.8		412192	365734	1
		533		17384.9	0.412997	11622	0.359076		5762.92	0.0539211	106877		395612	347454	1
		534		15395.2	0.415368	10206.2	0.371191		5188.91	0.044177	117457		399973	360985	1
		535		17330.2	0.433699	11469.7	0.386906		5860.48	0.046793	125243		416369	375436	1
		536		18172.9	0.429935	12429.4	0.37187		5743.47	0.0580648	98914.9		411762	359440	1
		537		16362.5	0.451323	10596.1	0.407694		5766.34	0.0436288	132168		434960	397098	1
		538		16011.9	0.416624	10449.2	0.370761		5562.73	0.0458625	121291		400612	360312	1
		539		15919.4	0.440531	10552.4	0.389138		5367.05	0.0513924	104433		424611	378586	1
		540		15696.4	0.386846	10760.5	0.339105		4935.94	0.0477415	103389		371150	328344	1
		541		15992.1	0.408062	10601.8	0.35623		5390.3	0.0518323	103995		392070	345628	1
		542		16351.8	0.408938	10668.9	0.361169		5682.94	0.0477688	118968		392586	350500	1
		543		18467.6	0.397921	12629.9	0.352621		5837.71	0.0452992	128870		379453	339992	1
		544		15896.9	0.36088	10514.1	0.334407		5382.8	0.0264728	203333		344983	323893	1
		545		18352.5	0.424802	12329	0.374276		6023.51	0.0505259	119216		406449	361947	1
		546		16016.5	0.389473	10583.2	0.34831		5433.34	0.0411637	131993		373457	337727	1
		547		16646.1	0.407007	11473	0.364763		5173.09	0.0422435	122459		390361	353290	1
		548		16916.1	0.454183	11258.5	0.407761		5657.64	0.0464223	121873		437267	396502	1
		549		13715.1	0.446586	8658.56	0.38973		5056.53	0.0568555	88936.5		432871	381072	1
		550		16412.1	0.457048	11183	0.409159		5229.04	0.0478886	109192		440636	397976	1
		551		17029.4	0.414793	11201.9	0.376275		5827.47	0.0385182	151291		397764	365073	1
		552		15207.2	0.432289	9919.89	0.385949		5287.29	0.0463401	114097		417082	376029	1
		553		16800.9	0.431655	11501.8	0.380493		5299.14	0.0511621	103575		414854	368991	1
		554		15763	0.397387	10281.6	0.357839		5481.42	0.0395482	138601		381624	347557	1
		555		16517.7	0.398558	11193.1	0.356154		5324.62	0.0424036	125570		382040	344961	1
		556		17708.7	0.405962	12416	0.367168		5292.66	0.0387936	136431		388253	354752	1
		557		16273.7	0.407518	10781.9	0.360427		5491.76	0.0470914	116619		391245	349645	1
		558		16243.5	0.402748	11126.5	0.364318		5116.97	0.0384292	133153		386504	353192	1
		559		14751.2	0.402821	9510.35	0.361879		5240.83	0.0409424	128005		388070	352369	1
		560		14941.7	0.46801	9562.16	0.40865		5379.59	0.0593595	90627.3		453068	399088	1
		561		15556.3	0.405975	9778.91	0.366125		5777.39	0.0398504	144977		390419	356346	1
		562		16166.8	0.415381	10685.3	0.363405		5481.46	0.0519762	105461		399215	352720	1
		563		16350.8	0.430099	10851.4	0.386422		5499.4	0.0436775	125909		413748	375570	1
		564		17382.3	0.385229	11967.1	0.338195		5415.24	0.0470341	115134		367846	326228	1
		565		15560.6	0.38548	10312.9	0.343605		5247.67	0.0418743	125320		369919	333292	1
		566		15586	0.378657	10657.3	0.34158		4928.66	0.0370772	132930		363071	330923	1
		567		17385.5	0.391615	12003.8	0.351134		5381.61	0.0404809	132942		374230	339131	1
		568		15056.6	0.413852	10035.4	0.37724		5021.17	0.0366123	137144		398796	367205	1
		569		13424.6	0.411839	8468.58	0.375814		4956.04	0.0360247	137574		398414	367345	1
		570		15621.1	0.398955	10594.3	0.352248		5026.83	0.046707	107625		383334	341654	1
		571		14334.8	0.427118	9585.08	0.379413		4749.73	0.0477058	99563.1		412784	369828	1
		572		15131.7	0.411729	9753.21	0.36335		5378.48	0.0483786	111175		396597	353597	1
		573		14968.4	0.394962	9713.8	0.347635		5254.62	0.0473264	111029		379993	337921	1
		574		14540.3	0.418147	9643.17	0.374634		4897.16	0.0435126	112546		403606	364991	1
		575		14687.6	0.395669	9778.06	0.3565		4909.58	0.0391688	125344		380982	346722	1
		576		13358.7	0.345192	8292.94	0.311502		5065.71	0.0336898	150363		331833	303209	1
		577		13995.9	0.428563	8991.49	0.379616		5004.36	0.0489477	102239		414567	370624	1
		578		15858.1	0.410591	10554.4	0.36984		5303.7	0.0407513	130148		394733	359285	1
		579		16346.3	0.430846	11176.3	0.386093		5169.91	0.0447528	115522		414499	374917	1
		580		18896	0.40791	12603	0.367751		6293	0.0401582	156705		389014	355148	1
		581		16859.5	0.442409	11254.6	0.385095		5604.94	0.0573134	97794.6		425549	373841	1
		582		15267	0.425338	10181	0.375189		5086.08	0.0501496	101418		410071	365008	1
		583		16429	0.432391	10896.7	0.383371		5532.31	0.0490198	112859		415962	372474	1
		584		17614.8	0.437562	11773.8	0.383614		5840.96	0.053948	108270		419948	371841	1
		585		17228.7	0.402087	11004.7	0.36237		6224.02	0.039717	156709		384858	351365	1
		586		14948.5	0.448022	9913.95	0.406557		5034.58	0.0414648	121418		433073	396643	1
		587		16518.3	0.408312	10805.4	0.367735		5712.92	0.040577	140792		391794	356930	1
		588		14809.1	0.441966	9859.83	0.38385		4949.27	0.058116	85161.9		427157	373990	1
		589		16337.5	0.469057	10717.2	0.408536		5620.3	0.0605208	92865.6		452719	397819	1
		590		18402.2	0.429752	12362.2	0.379798		6039.96	0.0499538	120911		411350	367436	1
		591		16063.1	0.448741	11068.7	0.389933		4994.32	0.0588083	84925.5		432678	378864	1
		592		15944.2	0.437395	10555.3	0.387378		5388.92	0.0500174	107741		421451	376822	1
		593		15080.2	0.41885	9581.81	0.378764		5498.43	0.0400866	137164		403770	369182	1
		594		18351.7	0.38444	12421	0.350709		5930.75	0.0337306	175827		366088	338288	1
		595		15064.8	0.391237	9647.25	0.356726		5417.56	0.0345116	156978		376173	347079	1
		596		13394.8	0.450339	8387.81	0.400509		5006.98	0.0498302	100481		436945	392121	1
		597		15694.5	0.433748	10594.9	0.381389		5099.52	0.052359	97395.2		418053	370794	1
		598		12717.5	0.438704	7978.84	0.378692		4738.62	0.0600116	78961.8		425986	370713	1
		599		17663.8	0.419828	12230.1	0.368609		5433.68	0.0512192	106087		402164	356378	1
		600		15801.9	0.434131	10668	0.379461		5133.85	0.0546697	93906.6		418329	368793	1
		601		16498.1	0.434311	10917.2	0.384521		5580.9	0.0497904	112088		417813	373603	1
		602		14705.7	0.433939	9697.01	0.37582		5008.7	0.0581188	86180.5		419233	366123	1
		603		16936.8	0.435364	11297.3	0.391558		5639.54	0.0438054	128741		418427	380261	1
		604		17950.6	0.464284	12454.8	0.417939		5495.75	0.046345	118584		446333	405484	1
		605		18119.7	0.435194	12047.9	0.380885		6071.81	0.054309	111801		417074	368837	1
		606		16203	0.403763	10565.9	0.358492		5637.19	0.0452706	124522		387560	347926	1
		607		15931.8	0.429905	10916.1	0.384762		5015.71	0.0451433	111106		413974	373846	1
		608		15090.7	0.399647	10054.7	0.361787		5035.92	0.0378596	133016		384556	351732	1
		609		15713.8	0.453761	10133.2	0.40328		5580.65	0.0504817	110548		438047	393146	1
		610		19168.7	0.407676	12814.8	0.35808		6353.92	0.0495962	128113		388508	345265	1
		611		14830	0.404572	9999.84	0.360505		4830.21	0.0440673	109610		389742	350505	1
		612		16140.9	0.400529	10873.6	0.357757		5267.3	0.0427722	123148		384388	346883	1
		613		16850.1	0.43015	11006.5	0.378683		5843.68	0.0514673	113541		413300	367677	1
		614		15760.2	0.436927	10225.6	0.384681		5534.57	0.0522451	105935		421166	374456	1
		615		14787.6	0.404168	9862.08	0.364703		4925.55	0.0394653	124807		389381	354841	1
		616		16795	0.412645	11216.1	0.36604		5578.88	0.0466056	119704		395850	354824	1
		617		15791.6	0.462553	10570.8	0.417729		5220.82	0.0448246	116472		446762	407158	1
		618		14167.6	0.436205	9578.42	0.386541		4589.16	0.0496648	92402.8		422038	376962	1
		619		16241.1	0.445759	11038.8	0.392587		5202.23	0.0531716	97838.5		429517	381548	1
		620		13027.9	0.441121	8556.68	0.388142		4471.21	0.0529783	84397		428093	379586	1
		621		18021.2	0.396388	12322.4	0.369583		5698.84	0.0268051	212603		378367	357261	1
		622		17444.6	0.423447	12128.6	0.379225		5316.05	0.0442216	120214		406002	367096	1
		623		17101.4	0.404457	11705.5	0.356937		5395.93	0.0475191	113553		387355	345232	1
		624		14399.2	0.414239	9469.15	0.368924		4930.09	0.0453148	108796		399840	359455	1
		625		14914.7	0.470601	9605.42	0.421357		5309.26	0.0492447	107814		455687	411751	1
		626		15784.4	0.407114	10580.5	0.36598		5203.97	0.0411334	126514		391329	355400	1
		627		15909.2	0.440315	10778.9	0.389568		5130.33	0.0507463	101097		424406	378790	1
		628		14242	0.432383	9491.35	0.384327		4750.69	0.0480563	98856.8		418141	374835	1
		629		16017.3	0.450952	9949.47	0.403003		6067.8	0.0479491	126547		434934	393053	1
		630		16378.8	0.445304	11279.2	0.39131		5099.58	0.0539941	94446.9		428925	380031	1
		631		15613.1	0.390701	10472	0.348811		5141.02	0.0418905	122725		375088	338339	1
		632		16254.5	0.43286	10716.7	0.386529		5537.85	0.0463309	119528		416605	375812	1
		633		14722	0.377521	9722.87	0.332758		4999.16	0.0447627	111681		362799	323036	1
		634		15883.9	0.434026	10853	0.390539		5030.89	0.0434875	115686		418142	379686	1
		635		15833.4	0.397898	10397	0.352922		5436.39	0.0449759	120873		382065	342525	1
		636		16903	0.403636	11340.1	0.359955		5562.89	0.043681	127353		386733	348615	1
		637		14762.3	0.42365	9669.5	0.379626		5092.81	0.0440238	115683		408887	369956	1
		638		14631.5	0.395909	9701.34	0.350679		4930.17	0.04523	109002		381278	340978	1
		639		15713.6	0.393674	10688.6	0.346067		5025.01	0.0476071	105552		377960	335378	1
		640		14465.5	0.404032	9652.18	0.355589		4813.31	0.0484434	99359.5		389566	345936	1
		641		16174	0.415043	10832.3	0.370854		5341.71	0.0441884	120885		398869	360022	1
		642		15883.3	0.430538	10336.6	0.380322		5546.69	0.0502158	110457		414655	369985	1
		643		13979.1	0.404574	8728.15	0.351626		5250.99	0.0529484	99171.9		390595	342898	1
		644		14578.4	0.456045	9622.91	0.404386		4955.5	0.0516594	95926.6		441466	394763	1
		645		15418.1	0.43673	10145.3	0.383295		5272.79	0.0534345	98677.6		421312	373150	1
		646		14710.6	0.415829	9200.81	0.377724		5509.75	0.0381056	144592		401119	368523	1
		647		15041.8	0.390831	9815.61	0.350862		5226.21	0.0399687	130758		375789	341047	1
		648		16883.9	0.393651	11164.7	0.359778		5719.15	0.0338736	168838		376767	348613	1
		649		15632.4	0.459852	10280.4	0.407337		5352.03	0.0525145	101915		444220	397057	1
		650		15507.4	0.399202	10071.8	0.356787		5435.61	0.0424152	128152		383695	346715	1
		651		16352.7	0.425157	10924.1	0.375707		5428.62	0.04945	109780		408804	364783	1
		652		16848.3	0.412911	10923.6	0.370338		5924.74	0.042573	139167		396063	359415	1
		653		18593.7	0.410046	12062	0.367889		6531.69	0.0421565	154939		391452	355827	1
		654		16497.1	0.397819	11434.5	0.349813		5062.6	0.0480059	105458		381322	338379	1
		655		16242.3	0.412475	10768	0.375289		5474.31	0.0371862	147214		396233	364521	1
		656		14507.8	0.405743	9662.42	0.365644		4845.37	0.040099	120835		391235	355981	1
		657		17018.7	0.438089	11489.8	0.384586		5528.86	0.0535033	103337		421071	373096	1
		658		16182.1	0.434622	10761.1	0.386116		5420.99	0.0485055	111760		418440	375355	1
		659		15513.4	0.407646	10092.7	0.363925		5420.67	0.0437202	123986		392132	353833	1
		660		15290.2	0.401532	10247.5	0.354682		5042.66	0.04685	107634		386242	344435	1
		661		16321	0.382167	10847.8	0.335832		5473.24	0.0463348	118124		365846	324984	1
		662		17864.4	0.39683	12168.6	0.351846		5695.78	0.0449836	126619		378966	339678	1
		663		14813.1	0.459386	9862.64	0.400085		4950.48	0.0593013	83480		444573	390222	1
		664		16101.7	0.419228	10851	0.376963		5250.62	0.0422648	124231		403126	366112	1
		665		14064.5	0.383247	9232.29	0.343667		4832.18	0.0395804	122085		369183	334435	1
		666		15640.6	0.421107	10241.2	0.372403		5399.41	0.0487041	110861		405466	362162	1
		667		16376	0.37043	10949.1	0.329808		5426.91	0.0406211	133598		354053	318859	1
		668		17475.6	0.419134	11601.4	0.375975		5874.24	0.0431591	136107		401659	364374	1
		669		14738.7	0.406225	9641.46	0.373937		5097.27	0.0322888	157865		391487	364295	1
		670		17171.8	0.460322	11475	0.406862		5696.77	0.0534602	106561		443150	395387	1
		671		15925.5	0.415857	10573.5	0.366172		5352.06	0.0496851	107720		399931	355598	1
		672		14925.9	0.421728	10102.9	0.368346		4822.91	0.0533819	90347.2		406802	358243	1
		673		15829.2	0.411926	10257.5	0.366305		5571.64	0.0456209	122129		396097	356047	1
		674		16413.3	0.435479	10947.9	0.387429		5465.41	0.0480503	113744		419066	376481	1
		675		16004.7	0.427645	10837.2	0.373651		5167.59	0.0539939	95707.1		411640	362814	1
		676		17903.3	0.42409	12155.6	0.386395		5747.62	0.0376953	152476		406187	374239	1
		677		15879.4	0.423419	10390.3	0.373709		5489.14	0.04971	110423		407540	363319	1
		678		15998.2	0.428571	10488.6	0.377463		5509.57	0.051108	107802		412573	366974	1
		679		16237.3	0.406744	11001.9	0.362524		5235.45	0.0442191	118398		390506	351523	1
		680		15276.9	0.443125	10249.9	0.392926		5026.99	0.0501989	100142		427848	382676	1
		681		15332.7	0.392172	10124	0.346006		5208.69	0.0461667	112824		376840	335882	1
		682		16344.5	0.432725	11121	0.385852		5223.54	0.0468729	111441		416381	374731	1
		683		16556.8	0.407962	11166.6	0.363774		5390.12	0.0441879	121982		391405	352607	1
		684		15588.2	0.46372	10482.8	0.409909		5105.45	0.0538113	94876.9		448132	399426	1
		685		14374.2	0.433336	9458.24	0.385168		4915.93	0.0481677	102059		418962	375710	1
		686		16673.4	0.500503	11144.2	0.439136		5529.21	0.0613671	90100.6		483830	427992	1
		687		14916.8	0.437744	9882.15	0.389936		5034.63	0.0478078	105310		422827	380054	1
		688		17009.2	0.402595	11444.5	0.353636		5564.7	0.0489583	113662		385586	342192	1
		689		16833.1	0.451279	10913.7	0.399906		5919.35	0.0513724	115224		434446	388993	1
		690		17251.8	0.4317	11599.3	0.381863		5652.49	0.049837	113420		414448	370264	1
		691		17227.6	0.417603	11510.9	0.370737		5716.71	0.0468661	121980		400375	359226	1
		692		17239.4	0.441855	11618.3	0.392906		5621.07	0.0489496	114834		424616	381288	1
		693		18213.4	0.411843	12525.2	0.371582		5688.17	0.0402615	141281		393630	359057	1
		694		14716.3	0.423193	9744.95	0.375008		4971.32	0.0481856	103170		408477	365263	1
		695		18093.5	0.461729	12328.9	0.402819		5764.62	0.0589104	97853.9		443635	390490	1
		696		14829.2	0.442699	9544.39	0.395966		5284.81	0.0467323	113087		427869	386422	1
		697		13935.6	0.429488	9348.72	0.3827		4586.9	0.0467882	98035.3		415552	373351	1
		698		17112	0.423342	11190.5	0.374302		5921.47	0.0490402	120747		406230	363111	1
		699		14453.8	0.438172	9329.56	0.386205		5124.2	0.051966	98606.7		423718	376876	1
		700		17473	0.403885	11957.5	0.355117		5515.56	0.0487677	113099		386412	343160	1
		701		13549.6	0.416038	8504.29	0.370443		5045.28	0.0455947	110655		402489	361939	1
		702		15343.8	0.373897	10414.5	0.327596		4929.29	0.0463011	106462		358554	317182	1
		703		16562.7	0.404266	11075.9	0.361762		5486.82	0.0425043	129089		387704	350686	1
		704		15493	0.383893	9988.79	0.338423		5504.23	0.0454708	121050		368400	328434	1
		705		13709.2	0.407676	8805.61	0.361533		4903.57	0.0461423	106271		393967	352728	1
		706		14787.4	0.455256	9548.33	0.401972		5239.11	0.0532847	98322.9		440469	392423	1
		707		13843.7	0.42235	8859.86	0.381722		4983.87	0.0406278	122672		408506	372862	1
		708		14886.3	0.408738	10089.5	0.374821		4796.85	0.033917	141429		393852	364732	1
		709		16611.6	0.442532	10631.6	0.398801		5980.01	0.0437307	136746		425920	388169	1
		710		15144.9	0.401467	10049	0.356874		5095.87	0.0445929	114275		386322	346825	1
		711		16421.4	0.351665	11099.8	0.317952		5321.61	0.033713	157850		335244	306852	1
		712		15152.2	0.395373	10132.5	0.347375		5019.74	0.0479975	104583		380221	337243	1
		713		15832.2	0.376269	10767.7	0.330181		5064.45	0.046088	109887		360437	319413	1
		714		17044.3	0.374374	11449.9	0.338619		5594.42	0.0357556	156463		357330	327169	1
		715		14955.5	0.417887	9961.42	0.377835		4994.09	0.0400526	124688		402932	367873	1
		716		16863.7	0.423012	11498	0.378627		5365.73	0.044385	120891		406148	367129	1
		717		16233.3	0.407358	10614.3	0.364002		5618.99	0.0433554	129603		391124	353388	1
		718		16686.3	0.407283	11646.9	0.368652		5039.32	0.0386302	130450		390596	357005	1
		719		15113.7	0.427381	9694.81	0.375282		5418.84	0.052099	104010		412268	365588	1
		720		16323.3	0.401477	10903.9	0.356506		5419.45	0.0449706	120511		385154	345603	1
		721		17060.8	0.388694	11439.6	0.348872		5621.22	0.0398221	141158		371633	337432	1
		722		15618.3	0.426991	10501.5	0.377928		5116.8	0.0490633	104290		411373	367426	1
		723		15436.5	0.41574	10361.9	0.367702		5074.63	0.0480386	105636		400304	357340	1
		724		15290.3	0.372184	10392.4	0.34486		4897.93	0.0273242	179253		356894	334467	1
		725		14615.8	0.426278	9752.99	0.385704		4862.76	0.0405736	119850		411662	375951	1
		726		17317.9	0.436904	11226.6	0.399316		6091.29	0.0375888	162051		419587	388089	1
		727		13667.5	0.419219	9119.61	0.377504		4547.87	0.0417142	109024		405551	368385	1
		728		14439	0.432635	9510.69	0.38373		4928.3	0.048905	100773		418196	374220	1
		729		16196.2	0.380936	9763.67	0.34706		6432.53	0.0338752	189889		364739	337297	1
		730		15129	0.417574	9920.62	0.372733		5208.4	0.0448402	116155		402445	362813	1
		731		13333.5	0.382835	8547.66	0.32954		4785.86	0.0532952	89799.2		369501	320992	1
		732		15388.6	0.416851	10032.4	0.368738		5356.18	0.048113	111325		401462	358705	1
		733		15619	0.426809	10184.5	0.3827		5434.47	0.0441091	123205		411190	372515	1
		734		16820.7	0.373917	11424.7	0.342669		5396.02	0.0312487	172680		357097	331244	1
		735		15807.5	0.435624	10709.5	0.387018		5098.02	0.0486064	104884		419817	376308	1
		736		13811.9	0.405761	8878.33	0.358605		4933.54	0.0471563	104621		391950	349727	1
		737		16705.2	0.419763	11358	0.372947		5347.21	0.0468165	114216		403058	361589	1
		738		15931	0.450852	10473	0.396827		5458.02	0.0540247	101028		434921	386354	1
		739		16737	0.427508	11431.6	0.379045		5305.41	0.0484627	109474		410771	367614	1
		740		15381.8	0.439645	9566.75	0.38433		5815.03	0.0553147	105126		424263	374763	1
		741		16450.2	0.434771	10797	0.388656		5653.22	0.0461148	122590		418321	377859	1
		742		17472.7	0.433378	11990.1	0.386477		5482.64	0.0469007	116899		415905	374487	1
		743		15592.7	0.437902	10711.5	0.388344		4881.19	0.0495588	98492.9		422310	377632	1
		744		16789.5	0.449152	11397.7	0.400577		5391.88	0.0485756	111000		432363	389179	1
		745		17069.2	0.395703	11630	0.347416		5439.25	0.0482872	112644		378633	335786	1
		746		15307.4	0.369767	9651.16	0.335311		5656.23	0.0344554	164161		354460	325660	1
		747		17003.2	0.405431	11203	0.359773		5800.17	0.0456579	127035		388428	348570	1
		748		14421.6	0.39373	9663.6	0.352377		4757.98	0.041353	115058		379308	342713	1
		749		13658	0.443443	8893.42	0.393203		4764.61	0.0502404	94836.1		429785	384309	1
		750		16277.7	0.391859	10719	0.341827		5558.68	0.050032	111102		375582	331108	1
		751		16038.6	0.441882	10911.8	0.398161		5126.79	0.0437217	117260		425844	387249	1
		752		15589.7	0.368654	10498.4	0.326726		5091.38	0.0419283	121431		353064	316227	1
		753		15608.6	0.414612	10215.7	0.367977		5392.95	0.0466349	115642		399003	357761	1
		754		17493.1	0.430959	12027.2	0.387585		5465.95	0.043375	126016		413466	375557	1
		755		17638.4	0.447317	11187.5	0.408423		6450.94	0.0388935	165862		429678	397236	1
		756		16084.5	0.381242	10731.6	0.341754		5352.95	0.0394873	135561		365157	331023	1
		757		14690.3	0.436908	9377.33	0.385908		5312.99	0.0510008	104175		422218	376530	1
		758		16121	0.418475	10754.5	0.382332		5366.56	0.0361429	148482		402354	371577	1
		759		14671.8	0.427327	9700.37	0.39044		4971.48	0.0368866	134777		412655	380740	1
		760		16205.1	0.434086	10371.8	0.382731		5833.31	0.0513554	113587		417881	372359	1
		761		15997.8	0.367557	10453.2	0.337513		5544.68	0.0300447	184548		351559	327059	1
		762		16307.1	0.38614	10315.6	0.336651		5991.55	0.0494895	121067		369833	326335	1
		763		15056.7	0.436202	10097	0.385388		4959.68	0.0508133	97605.9		421145	375291	1
		764		14537.9	0.415769	9636.13	0.37146		4901.77	0.0443089	110627		401231	361824	1
		765		14392.5	0.445122	9335.19	0.382319		5057.29	0.0628024	80527		430729	372984	1
		766		15857.3	0.421732	10622	0.368345		5235.35	0.053387	98064.1		405875	357723	1
		767		20007.2	0.450456	13629.2	0.404341		6378.04	0.0461156	138305		430449	390711	1
		768		15772.8	0.377874	10369.7	0.347819		5403.11	0.0300541	179779		362101	337450	1
		769		15710.2	0.449305	10592.9	0.404028		5117.21	0.0452772	113020		433595	393435	1
		770		15741	0.440299	10327.7	0.398388		5413.35	0.0419107	129164		424557	388060	1
		771		17450.1	0.396969	11850.7	0.360047		5599.32	0.0369215	151655		379519	348197	1
		772		15733.5	0.424262	10583.7	0.37559		5149.78	0.0486728	105804		408529	365006	1
		773		16142.1	0.394093	10979	0.343761		5163.13	0.0503325	102580		377951	332782	1
		774		17962.7	0.443848	12225	0.398391		5737.68	0.0454565	126224		425885	386166	1
		775		16764.6	0.395757	11133.9	0.355434		5630.65	0.040323	139639		378993	344300	1
		776		15513.9	0.424177	10131.4	0.379207		5382.49	0.04497	119691		408664	369076	1
		777		14252.1	0.416204	9434.33	0.373427		4817.79	0.0427773	112625		401952	363993	1
		778		17317.9	0.416917	11510.3	0.378076		5807.67	0.0388411	149524		399599	366566	1
		779		15553.7	0.412268	10377.9	0.370625		5175.8	0.0416434	124289		396715	360247	1
		780		15425.9	0.415803	10105.9	0.373434		5320.01	0.0423693	125563		400377	363328	1
		781		15258.5	0.401929	10106.1	0.360946		5152.35	0.0409829	125719		386670	350840	1
		782		14140.5	0.431888	9203.33	0.381077		4937.13	0.0508103	97168		417747	371874	1
		783		16646.8	0.386785	11261.9	0.347126		5384.86	0.0396585	135781		370138	335864	1
		784		16715.5	0.426276	11043.2	0.380044		5672.36	0.046232	122694		409560	369001	1
		785		14961.8	0.426049	9771.29	0.376534		5190.47	0.0495147	104827		411087	366763	1
		786		15301.5	0.409944	10163.2	0.364804		5138.24	0.0451396	113830		394643	354641	1
		787		17202.4	0.440419	11502.1	0.38772		5700.24	0.0526987	108167		423217	376218	1
		788		17039.2	0.420906	11226.8	0.372103		5812.43	0.0488026	119101		403867	360877	1
		789		16091.7	0.449089	10580.2	0.394002		5511.45	0.0550873	100049		432997	383422	1
		790		14291.5	0.441544	9147.36	0.393165		5144.16	0.0483788	106331		427252	384017	1
		791		17312.7	0.470486	11597.1	0.419544		5715.6	0.0509415	112199		453173	407947	1
		792		14019	0.360283	8616.82	0.323147		5402.18	0.0371353	145473		346264	314531	1
		793		16303.9	0.44052	10851	0.389666		5452.9	0.0508539	107227		424216	378815	1
		794		16064.3	0.378471	10951.6	0.344515		5112.75	0.0339557	150571		362407	333564	1
		795		16175.4	0.404124	11032.1	0.363419		5143.34	0.0407052	126356		387949	352387	1
		796		16051.1	0.4102	10787.4	0.365994		5263.66	0.044206	119071		394149	355206	1
		797		17257.5	0.367696	11592.3	0.329975		5665.13	0.0377211	150185		350438	318382	1
		798		14748.1	0.410671	9825.17	0.362672		4922.89	0.0479987	102563		395923	352847	1
		799		16285.8	0.436337	10850.6	0.389929		5435.24	0.0464077	117119		420051	379079	1
		800		18766.6	0.431048	12842.3	0.378379		5924.26	0.0526692	112481		412281	365536	1
		801		15859.5	0.415474	10925.4	0.370555		4934.04	0.0449189	109843		399614	359629	1
		802		16508.1	0.426367	11388.9	0.379189		5119.18	0.0471781	108508		409859	367800	1
		803		14692.8	0.458375	9480.47	0.402975		5212.38	0.0553995	94087.1		443682	393495	1
		804		15925.4	0.432194	10542.6	0.376299		5382.76	0.0558952	96300.9		416269	365757	1
		805		16170.9	0.417738	10927.3	0.362059		5243.59	0.0556788	94175.7		401567	351132	1
		806		13372.6	0.395703	8698.45	0.351654		4674.15	0.0440494	106112		382331	342955	1
		807		19565.6	0.425941	13457	0.374777		6108.65	0.0511647	119392		406376	361320	1
		808		16085.2	0.390915	10635	0.358675		5450.25	0.0322403	169051		374830	348040	1
		809		14938.5	0.38436	9446.72	0.346689		5491.8	0.037671	145783		369422	337242	1
		810		15429.2	0.423176	10457.6	0.37007		4971.53	0.0531059	93615.3		407747	359612	1
		811		17821.9	0.41833	11143.3	0.373005		6678.59	0.0453241	147352		400508	361862	1
		812		14994.5	0.369311	9987.25	0.346062		5007.27	0.0232492	215374		354317	336075	1
		813		14601.7	0.404193	9293.79	0.348935		5307.96	0.055258	96057.8		389591	339641	1
		814		16478.6	0.429798	11124.7	0.378724		5353.95	0.051074	104827		413320	367600	1
		815		14815.8	0.41505	9869.15	0.367467		4946.65	0.0475827	103959		400234	357598	1
		816		15974.6	0.420119	10595.2	0.372917		5379.41	0.0472021	113965		404145	362322	1
		817		16117.5	0.449246	10792.2	0.399647		5325.35	0.0495984	107369		433128	388855	1
		818		16997.2	0.403237	11388.4	0.360501		5608.85	0.0427364	131243		386240	349112	1
		819		17905.2	0.364043	11817.4	0.339094		6087.84	0.0249486	244015		346138	327277	1
		820		14715.3	0.400418	9724.67	0.355209		4990.64	0.0452094	110389		385703	345484	1
		821		16542.4	0.422853	11392.8	0.380572		5149.6	0.0422808	121795		406311	369179	1
		822		15100	0.425958	9764.93	0.375051		5335.12	0.0509079	104799		410858	365286	1
		823		15980.3	0.389543	10565.6	0.341874		5414.64	0.0476697	113587		373563	331308	1
		824		15291.2	0.453631	10380.5	0.394115		4910.78	0.0595166	82511.1		438340	383734	1
		825		14430.1	0.455506	9117.9	0.406291		5312.16	0.0492154	107937		441076	397173	1
		826		16125.1	0.43792	10460.4	0.399093		5664.76	0.0388273	145896		421795	388632	1
		827		15416.5	0.407208	10209.5	0.363002		5206.98	0.0442054	117791		391791	352793	1
		828		16858.7	0.465785	11162.2	0.415198		5696.53	0.0505875	112608		448926	404035	1
		829		16499.8	0.375057	11918.2	0.336921		4581.62	0.038136	120139		358557	325003	1
		830		15015.5	0.469267	9609.17	0.412907		5406.34	0.0563603	95924.7		454252	403298	1
		831		17758.4	0.456542	11995.3	0.404203		5763.1	0.052339	110111		438784	392208	1
		832		13932	0.430544	9000.26	0.381688		4931.73	0.0488556	100945		416612	372688	1
		833		15090.5	0.435689	10267.9	0.38229		4822.54	0.0533988	90311.7		420598	372022	1
		834		15807	0.379036	10447.8	0.346505		5359.23	0.0325316	164739		363229	336057	1
		835		17928.8	0.392141	11655.1	0.348161		6273.7	0.0439803	142648		374213	336506	1
		836		18839.9	0.389787	12656.2	0.35708		6183.65	0.0327072	189061		370947	344424	1
		837		14900.6	0.424642	9404.73	0.376348		5495.9	0.0482934	113802		409741	366944	1
		838		17057	0.45819	10904.6	0.403591		6152.38	0.0545999	112681		441133	392686	1
		839		15174.8	0.441368	10210.4	0.388184		4964.43	0.0531844	93343.7		426194	377974	1
		840		17214.7	0.416845	11539.8	0.38551		5674.91	0.0313355	181101		399630	373970	1
		841		16317.4	0.410298	10979.5	0.367225		5337.87	0.0430731	123926		393981	356245	1
		842		15005.7	0.409772	9500.02	0.367197		5505.66	0.042575	129317		394766	357697	1
		843		15681.5	0.437496	10692.4	0.386374		4989.15	0.0511222	97592.5		421815	375682	1
		844		16717.5	0.386773	10813.4	0.349859		5904.12	0.036914	159943		370055	339046	1
		845		16375.9	0.389568	10802.5	0.348386		5573.39	0.0411823	135334		373192	337583	1
		846		17280.7	0.448745	11923	0.398721		5357.76	0.0500241	107103		431464	386798	1
		847		16246.6	0.414286	11452.9	0.365181		4793.73	0.0491052	97621.5		398039	353728	1
		848		18051.6	0.456334	12058.7	0.394322		5992.92	0.062012	96641.2		438282	382263	1
		849		17031.5	0.41879	11428.5	0.378469		5603.07	0.0403214	138960		401759	367040	1
		850		16877.4	0.414931	11353.6	0.365029		5523.88	0.0499011	110697		398053	353676	1
		851		14697.1	0.423387	9750.29	0.379839		4946.78	0.0435479	113594		408690	370089	1
		852		15588.5	0.403556	10238.6	0.365953		5349.9	0.0376035	142272		387968	355714	1
		853		14396.4	0.440705	9698.41	0.396296		4698	0.044409	105789		426308	386597	1
		854		16686.9	0.404747	11316	0.35692		5370.94	0.0478272	112299		388060	345604	1
		855		16371.1	0.428678	10889.1	0.378867		5482.07	0.0498108	110058		412307	367978	1
		856		16309.1	0.423225	10785	0.38573		5524.13	0.0374948	147330		406916	374945	1
		857		16955.4	0.372372	10920.7	0.335062		6034.72	0.0373106	161743		355417	324141	1
		858		17233.3	0.391993	11554.7	0.356446		5678.59	0.0355465	159751		374760	344892	1
		859		17096.8	0.391007	11304.2	0.347139		5792.58	0.0438684	132044		373910	335834	1
		860		14792.2	0.449288	9460.96	0.404924		5331.27	0.0443643	120170		434496	395463	1
		861		17110.2	0.423988	11079.8	0.37736		6030.46	0.0466278	129332		406878	366281	1
		862		13942.3	0.401372	9221.02	0.355584		4721.3	0.0457877	103113		387429	346363	1
		863		15657.9	0.416389	10376.8	0.370623		5281.09	0.0457658	115394		400731	360246	1
		864		17882.7	0.429191	12050.4	0.393216		5832.3	0.0359743	162124		411308	381166	1
		865		18085	0.43365	12413.9	0.390019		5671.12	0.0436309	129979		415565	377605	1
		866		14383.2	0.420426	9312.87	0.385481		5070.28	0.0349444	145096		406043	376168	1
		867		16541	0.391221	11042.5	0.348573		5498.52	0.0426483	128927		374680	337530	1
		868		16054	0.460508	10541.3	0.404283		5512.76	0.0562255	98047.4		444454	393742	1
		869		14428.1	0.383695	9105.76	0.341452		5322.3	0.0422431	125992		369267	332346	1
		870		16487.4	0.399816	11400.8	0.36099		5086.66	0.0388257	131013		383329	349589	1
		871		17787.8	0.430366	12302.7	0.384843		5485.16	0.0455233	120491		412578	372540	1
		872		15457.5	0.386363	10160.8	0.348825		5296.68	0.0375378	141102		370905	338664	1
		873		15483.6	0.438961	10646.3	0.388672		4837.36	0.0502884	96192.4		423477	378026	1
		874		16562.6	0.373819	11259	0.342405		5303.59	0.0314145	168826		357257	331146	1
		875		17266.3	0.428782	11611.1	0.378072		5655.25	0.0507103	111521		411516	366461	1
		876		16916.1	0.410269	11128.3	0.367247		5787.85	0.0430223	134531		393353	356118	1
		877		17159.2	0.406813	11210.9	0.367158		5948.27	0.0396556	149998		389654	355947	1
		878		16889.3	0.396663	10702	0.360723		6187.34	0.03594	172158		379774	350021	1
		879		18050.3	0.410678	12115.2	0.367442		5935.02	0.0432358	137271		392628	355327	1
		880		13785.7	0.411671	8647.05	0.365576		5138.67	0.0460946	111481		397885	356929	1
		881		13835.3	0.391615	9512.27	0.352004		4323.04	0.039611	109137		377780	342492	1
		882		15030.7	0.433502	10279.7	0.387286		4750.93	0.0462155	102799		418471	377006	1
		883		15429.2	0.437339	10303	0.383854		5126.14	0.0534858	95841.1		421910	373550	1
		884		15014.3	0.438273	9858.75	0.375824		5155.54	0.0624486	82556.5		423258	365965	1
		885		15156.9	0.440806	9691.5	0.393936		5465.43	0.0468698	116609		425649	384245	1
		886		15163.1	0.402778	9599.98	0.360276		5563.16	0.0425017	130893		387615	350676	1
		887		16285.5	0.423144	10489.4	0.375353		5796.08	0.0477916	121278		406859	364863	1
		888		17291.1	0.424499	11950.5	0.37719		5340.64	0.0473097	112887		407208	365239	1
		889		15674.1	0.366002	10273.3	0.330496		5400.86	0.0355063	152110		350328	320223	1
		890		16538.6	0.423978	10854.3	0.371155		5684.23	0.0528234	107608		407440	360301	1
		891		17889.1	0.421967	11766.7	0.37755		6122.45	0.044417	137840		404077	365783	1
		892		16840.8	0.407436	11185.4	0.366843		5655.47	0.0405933	139320		390595	355657	1
		893		14285.6	0.441148	9469.82	0.39316		4815.79	0.0479879	100354		426862	383690	1
		894		14908.8	0.448901	9621.09	0.394659		5287.7	0.0542425	97482.6		433992	385038	1
		895		16282.6	0.420174	10782.6	0.376546		5499.95	0.0436277	126065		403891	365763	1
		896		16263.2	0.414026	10823.5	0.367524		5439.71	0.0465022	116977		397763	356700	1
		897		16100.4	0.426386	11198.2	0.372084		4902.22	0.0543015	90277.8		410285	360886	1
		898		16670.7	0.457328	11308.4	0.407283		5362.33	0.0500453	107150		440658	395975	1
		899		14461.8	0.423787	9795.65	0.374663		4666.18	0.0491241	94987.6		409325	364867	1
		900		14917.7	0.422125	9939.24	0.379815		4978.5	0.0423099	117668		407207	369876	1
		901		15498.8	0.395816	10054.9	0.347784		5443.9	0.0480314	113341		380317	337729	1
		902		17058.8	0.387294	11369	0.355977		5689.77	0.0313167	181685		370235	344608	1
		903		16796.3	0.425663	11346.9	0.37755		5449.34	0.0481133	113261		408867	366203	1
		904		15580.7	0.417307	10624.3	0.370564		4956.42	0.0467433	106035		401727	359940	1
		905		17108.4	0.422424	11250.5	0.373793		5857.91	0.0486302	120458		405315	362543	1
		906		18141.2	0.413437	12174	0.372391		5967.16	0.0410458	145378		395295	360217	1
		907		14251.8	0.390927	8943.16	0.349415		5308.62	0.0415114	127883		376675	340472	1
		908		17815.6	0.445276	12572.8	0.397223		5242.87	0.0480524	109107		427460	384651	1
		909		17971.2	0.405108	12467.5	0.35969		5503.7	0.0454178	121179		387136	347222	1
		910		13982.5	0.414898	8942.27	0.373162		5040.24	0.041736	120765		400916	364220	1
		911		16471.2	0.461106	11138.2	0.409798		5333.06	0.0513077	103943		444635	398660	1
		912		13990.5	0.426208	8892.11	0.379111		5098.37	0.0470968	108253		412218	370219	1
		913		14779.9	0.421112	9917.09	0.381806		4862.81	0.0393062	123716		406332	371889	1
		914		16483.8	0.449521	11432.1	0.396642		5051.72	0.0528787	95534.1		433037	385210	1
		915		14743.7	0.468251	9821.98	0.4123		4921.68	0.0559512	87963.7		453508	402478	1
		916		17434.5	0.416452	11863.4	0.374172		5571.14	0.0422801	131767		399018	362309	1
		917		15117	0.407159	9964.08	0.36271		5152.89	0.0444493	115927		392042	352745	1
		918		18044.6	0.38076	11975.1	0.339012		6069.52	0.0417483	145384		362715	327037	1
		919		16510.5	0.453352	11283.1	0.397185		5227.34	0.0561671	93067.6		436841	385902	1
		920		16186.9	0.433442	10643.5	0.385117		5543.39	0.0483245	114712		417255	374474	1
		921		17011.3	0.36833	11589.1	0.324785		5422.28	0.0435445	124523		351318	313196	1
		922		14579.8	0.36918	9948.78	0.329599		4631.02	0.0395813	117000		354601	319650	1
		923		18256.6	0.439664	12542	0.397558		5714.57	0.0421054	135721		421407	385016	1
		924		14450.1	0.410033	9246.94	0.368704		5203.14	0.041329	125896		395583	359457	1
		925		16691.1	0.317402	11414.3	0.291311		5276.81	0.0260913	202244		300711	279897	1
		926		15185	0.406725	10079.9	0.364202		5105.05	0.042523	120054		391541	354123	1
		927		17197.9	0.403614	11887.1	0.366116		5310.78	0.0374983	141627		386417	354229	1
		928		13942.8	0.409326	9126.82	0.36207		4815.97	0.0472552	101914		395383	352944	1
		929		15392.2	0.399974	10202.9	0.363691		5189.38	0.0362836	143023		384582	353488	1
		930		14512.8	0.420101	9438.06	0.374582		5074.71	0.0455184	111487		405588	365144	1
		931		16672.3	0.348436	11648.7	0.310565		5023.62	0.0378715	132649		331764	298916	1
		932		16553.8	0.40541	10969.6	0.358162		5584.19	0.0472472	118191		388856	347193	1
		933		16414.1	0.448457	10746.9	0.39507		5667.2	0.0533862	106155		432043	384324	1
		934		16020.4	0.394351	10710.2	0.345125		5310.19	0.049226	107874		378331	334415	1
		935		15681.3	0.410174	10555.6	0.371072		5125.65	0.0391027	131082		394493	360516	1
		936		14424.3	0.409774	9910.72	0.365141		4513.55	0.0446336	101124		395350	355230	1
		937		15898.2	0.389953	10385.6	0.348923		5512.6	0.04103	134355		374055	338538	1
		938		15550.4	0.476282	10105.1	0.418246		5445.31	0.0580359	93826.5		460732	408141	1
		939		17598.2	0.399514	11790.6	0.366597		5807.66	0.032917	176434		381916	354807	1
		940		15517.4	0.383961	10721.7	0.343589		4795.71	0.0403719	118788		368443	332867	1
		941		15389.1	0.444384	9808.91	0.390632		5580.2	0.0537511	103816		428994	380824	1
		942		15018.3	0.418084	9853.46	0.373355		5164.84	0.0447292	115469		403066	363502	1
		943		15585.3	0.328326	10506	0.302826		5079.33	0.0254998	199191		312740	292320	1
		944		16260.9	0.437474	11044.5	0.383011		5216.43	0.0544635	95778.4		421213	371966	1
		945		14765	0.369251	9709.53	0.325757		5055.44	0.0434941	116233		354486	316047	1
		946		17792.4	0.443212	12208.6	0.393803		5583.81	0.0494093	113011		425420	381595	1
		947		15290.6	0.375685	10366.4	0.332427		4924.22	0.0432582	113833		360394	322060	1
		948		16315.4	0.433251	10850.4	0.377798		5465.04	0.055453	98552.7		416936	366948	1
		949		16519.4	0.440295	11318.5	0.400744		5200.97	0.0395509	131501		423776	389426	1
		950		15670.4	0.382047	10020.3	0.344792		5650.03	0.0372554	151657		366377	334771	1
		951		15687.9	0.4264	10440	0.384273		5247.82	0.0421267	124572		410712	373833	1
		952		13802.2	0.39915	8629.63	0.351803		5172.59	0.0473474	109248		385348	343173	1
		953		15017.1	0.443255	9807.49	0.398047		5209.59	0.0452087	115234		428238	388239	1
		954		13626.4	0.434737	8925.27	0.400733		4701.16	0.0340032	138256		421110	391808	1
		955		14475.9	0.416261	9392.14	0.365342		5083.79	0.0509195	99839.6		401785	355949	1
		956		15784	0.45513	10839.5	0.398622		4944.44	0.0565078	87500.3		439346	387782	1
		957		15179	0.414746	9949.47	0.365777		5229.55	0.0489689	106793		399567	355828	1
		958		16235.3	0.427747	10912.8	0.377957		5322.49	0.0497899	106899		411512	367044	1
		959		15225.2	0.446971	10098.4	0.401535		5126.87	0.0454363	112836		431746	391436	1
		960		16443.5	0.442707	10568.3	0.390925		5875.16	0.0517825	113458		426264	380357	1
		961		14105.4	0.415653	9220	0.370938		4885.36	0.0447151	109255		401548	361718	1
		962		16809.8	0.398642	11143.3	0.361913		5666.47	0.0367291	154277		381832	350770	1
		963		15742	0.357682	10146.6	0.320412		5595.43	0.0372708	150129		341940	310265	1
		964		14576.1	0.370497	9614.34	0.335251		4961.79	0.035246	140776		355920	325636	1
		965		18033.7	0.431463	12011.2	0.381967		6022.5	0.0494959	121677		413429	369956	1
		966		16419.7	0.433803	10719	0.379781		5700.64	0.0540221	105524		417383	369062	1
		967		16087.7	0.376711	10822.9	0.338681		5264.76	0.0380298	138438		360624	327858	1
		968		15807.1	0.409858	10706.6	0.365784		5100.51	0.0440736	115727		394051	355078	1
		969		14448.8	0.422342	8967.76	0.377539		5481.07	0.0448038	122335		407894	368571	1
		970		16443.7	0.398033	10539.5	0.356745		5904.24	0.0412876	143003		381589	346205	1
		971		15861.9	0.436494	10670.5	0.384498		5191.44	0.0519957	99843.7		420632	373828	1
		972		16618.6	0.444042	11446	0.389566		5172.65	0.0544766	94951.7		427424	378120	1
		973		15092.7	0.42086	9863.38	0.369751		5229.35	0.0511092	102317		405767	359887	1
		974		16685.4	0.458012	10955.7	0.398703		5729.73	0.0593085	96609		441326	387747	1
		975		16846.2	0.381647	11262.9	0.337612		5583.38	0.0440353	126793		364801	326349	1
		976		15746.6	0.435363	10239.2	0.386575		5507.44	0.0487874	112887		419616	376336	1
		977		16506.8	0.45253	10985.7	0.406715		5521.1	0.0458146	120510		436023	395729	1
		978		16455.4	0.403633	10963.5	0.371164		5491.86	0.0324683	169145		387177	360201	1
		979		15412.9	0.412525	10178.3	0.367736		5234.55	0.044789	116871		397112	357558	1
		980		13321.5	0.371721	8686.91	0.331184		4634.62	0.0405374	114329		358400	322497	1
		981		15528.5	0.426223	10413.9	0.377902		5114.63	0.0483213	105846		410695	367488	1
		982		14412.8	0.426537	8992.17	0.378156		5420.64	0.0483808	112041		412124	369164	1
		983		16888.5	0.414536	11159.3	0.37096		5729.22	0.0435764	131475		397648	359801	1
		984		16244.9	0.42281	10934.9	0.377001		5309.98	0.045809	115916		406565	366067	1
		985		17021.2	0.403142	11130.9	0.364262		5890.28	0.0388804	151498		386121	353131	1
		986		16317.9	0.42621	10796.2	0.387221		5521.73	0.0389889	141623		409892	376425	1
		987		15494.9	0.434048	10347.4	0.381756		5147.46	0.052292	98436.8		418553	371409	1
		988		14699.7	0.413447	9495.19	0.369747		5204.53	0.0436995	119098		398747	360252	1
		989		16300.5	0.419612	10923.5	0.376369		5376.97	0.0432438	124341		403312	365445	1
		990		17028.7	0.42305	11249.6	0.36491		5779.11	0.0581408	99398.5		406022	353660	1
		991		14400.8	0.393459	9395.09	0.348457		5005.67	0.0450026	111231		379058	339061	1
		992		17025.1	0.437029	11000.3	0.385706		6024.8	0.0513233	117389		420004	374706	1
		993		16376.7	0.452081	11160.2	0.395175		5216.59	0.0569062	91670		435704	384015	1
		994		15212.6	0.43047	9903.93	0.383459		5308.62	0.0470109	112923		415257	373555	1
		995		15992.5	0.397804	10302.7	0.355604		5689.82	0.0422	134830		381811	345301	1
		996		16060.8	0.440393	10668.7	0.382495		5392.14	0.0578987	93130.6		424333	371826	1
		997		17925.9	0.376231	11839.3	0.337613		6086.53	0.038618	157608		358305	325774	1
		998		16812.3	0.451793	11216.7	0.3966		5595.62	0.0551921	101384		434980	385384	1
		999		15753.4	0.401421	10573.3	0.358432		5180.12	0.0429896	120497		385668	347858	1
		1000		16289.9	0.439582	11062.1	0.388922		5227.81	0.0506594	103195		423292	377860	1
