# Supplementary material for: Economic Evaluation of First-Line Camrelizumab for Advanced Non-small-cell Lung Cancer in China
Source: Front Public Health. 2021 Dec 10;9:743558. doi: 10.3389/fpubh.2021.743558 (PMC8702426; doi:10.3389/fpubh.2021.743558)
Supplement: Supplementary file 1 [file Data_Sheet_1.ZIP › Table 1.xlsx]

## Sheet: Table 1
Table 1 Model Inputs
Parameter		Base case	range		Distribution	Source
			Low	High
Treatment cost ($)
	Camrelizumab per cycle	452.08	361.664	542.496	Gamma	Local market
	Carboplatin per cycle	17.65	14.12	21.18	Gamma	Local market
	Pemetrexed per cycle	1103.3	882.64	1323.96	Gamma	Local market
	Docetaxel per cycle	94.1	75.28	112.92	Gamma	Local market
	Gefitinib per cycle	161.47	129.176	193.764	Gamma	Local market
	Bevacizumab per cycle	1788.42	1430.73	2146.1	Gamma	Local market
	Nivolumab per cycle	4283.44	3426.75	5140.13	Gamma	Local market
	Supportive care per cycle	338	270.4	405.6	Gamma	(15)
	Routine follow-up per cycle	85.71	68.568	102.852	Gamma	(15)
	Palliative care per event	2464.5	1971.6	2957.4	Gamma	(15)
Cost of managing adverse events ($)
	Neutrophil count decreased	175.37	140.296	210.444	Gamma	(16)
	Anemia	101.02	80.816	121.224	Gamma	(17)
	Platelet count decreased	603.79	483.032	724.548	Gamma	(18)
Risk of adverse events in camrelizumab group (grade III–IV)
	Neutrophil count decreased	0.38	0.342	0.418	Beta	(7)
	Anemia	0.19	0.171	0.209	Beta	(7)
	Platelet count decreased	0.17	0.153	0.187	Beta	(7)
Risk of adverse events in chemotherapy group (grade III–IV)
	Neutrophil count decreased	0.3	0.27	0.33	Beta	(7)
	Anemia	0.11	0.099	0.121	Beta	(7)
	Platelet count decreased	0.12	0.108	0.132	Beta	(7)
Health utility
	Stable disease	0.81	0.73	0.9	Beta	(19)
	Disease progression	0.58	0.52	0.64	Beta	(20)
Health disutility
	Neutrophil count decreased	0.2	0.18	0.22	Beta	(21)
	Anemia	0.073	0.0657	0.0803	Beta	(21)
	Platelet count decreased	0.108	0.0972	0.1188	Beta	(22)
	Discount rate	0.05	0	0.08	Fixed in PSA	—
Abbreviations: PSA, probabilistic sensitivity analysis.
