# Supplementary material for: Economic Evaluation of First-Line Camrelizumab for Advanced Non-small-cell Lung Cancer in China
Source: Front Public Health. 2021 Dec 10;9:743558. doi: 10.3389/fpubh.2021.743558 (PMC8702426; doi:10.3389/fpubh.2021.743558)
Supplement: Supplementary file 1 [file Data_Sheet_1.ZIP › Table 2.xlsx]

## Sheet: Table 2
Table 2 Discounted Incremental Cost-Effectiveness of Camrelizumab
					Incremental			ICER (incremental cost/QALY, $)
Analysis		Total cost, $	LYs	QALYs	Cost, $	LYs	QALYs
Base case
	Camrelizumab	19921	1.36	0.86	6938	0.18	0.11	63080
	Chemotherapy	12983	1.18	0.75	NA	NA	NA	NA
Sensitivity analysis
	Camrelizumab	20631	1.54	0.99	5738	0.18	0.12	46311
	Chemotherapy	14894	1.36	0.88	NA	NA	NA	NA
Scenario analysis
	Camrelizumab	19921	1.36	0.86	10508	0.55	0.34	30591
	Chemotherapy	9413	0.81	0.52	NA	NA	NA	NA
Abbreviations: LYs, life-years; QALYs, quality-adjusted life-years; ICER, incremental cost-effectiveness ratio; NA, not applicable.
